# Supplementary material for: Research of cervical microbiota alterations with human papillomavirus infection status and women age in Sanmenxia area of China
Source: Front Microbiol. 2022 Oct 6;13:1004664. doi: 10.3389/fmicb.2022.1004664 (PMC9608786; doi:10.3389/fmicb.2022.1004664)
Supplement: Supplementary file 2 [file Table_1.XLSX]

## Sheet: Table S1 
Table S1: 16S Sample Information and Statistics of Sample Sequencing Data Processing Results
Sample ID	16S Sample Information				Statistics of Sample Sequencing Data Processing Results
	Sample No.	Patient Age	Type of Infection	Clinical results	PE Reads	Raw Tags	Clean Tags	Effective Tags	AvgLen(bp)	GC(%)	Q20(%)	Q30(%)	Effective(%)
AK1	YMYF18041051	41	-	N	55429	51904	45368	44994	428	54.62	96.38	93.18	81.17
AK112	YMYF18041080	46	-	N	71545	65507	57344	56855	428	51.36	96.68	93.63	79.47
AK1548	YMYF18041182	56	16	N	62758	60727	57352	56169	415	52.23	97.13	94.44	89.5
AK1658	YMYF18041058	55	-	ASC-US	66249	63910	59580	56396	421	52.94	97.2	94.52	85.13
AK1659	YMYF18041060	33	-	N	59436	55353	47648	46647	426	51.26	96.2	92.96	78.48
AK2	YMYF18041181	53	58	N	53015	50323	46975	46856	428	54.79	97.05	94.3	88.38
AK2104	YMYF18041083	54	-	N	59367	54070	50095	49943	422	51.55	97.09	94.3	84.13
AK2459	YMYF18041085	33	-	N	55130	53135	50754	50638	427	50.9	97.67	95.4	91.85
AK2971	YMYF18041196	40	33	N	46494	39755	36298	36224	419	54.01	97.64	95.23	77.91
AK2973	YMYF18041078	52	-	ASC-US	60919	57107	50770	50207	429	50.73	96.34	93.29	82.42
AK2974	YMYF18041079	44	-	N	63246	60128	53233	52921	428	54.8	96.55	93.49	83.67
AK2975	YMYF18041082	28	-	N	52623	47018	37914	37578	428	50.57	95.7	92.13	71.41
AK3	YMYF18041193	47	81	N	58353	55536	52163	52159	428	51.69	97.28	94.61	89.39
AK325	YMYF18041046	56	-	N	60789	58129	52409	51764	428	54.07	96.61	93.57	85.15
AK326	YMYF18041047	53	-	N	64923	63246	60507	59378	423	55.03	97.46	95.03	91.46
AK327	YMYF18041096	53	-	N	67751	65704	62359	60345	414	54.16	97.25	94.6	89.07
AK328	YMYF18041049	60	-	N	54499	49818	40747	40638	428	54.96	95.74	92.16	74.57
AK333	YMYF18041220	26	51	N	55845	48503	43720	43560	413	53.71	97.22	94.64	78
AK335	YMYF18041061	47	-	N	58676	55812	51897	50514	428	51.22	97.16	94.5	86.09
AK341	YMYF18041062	55	39	N	72287	70789	67386	64710	428	53.73	97.24	94.62	89.52
AK342	YMYF18041059	66	-	N	58920	57688	54949	54676	428	54.97	97.3	94.72	92.8
AK345	YMYF18041053	30	-	N	62749	59000	52462	50477	420	54.46	96.59	93.44	80.44
AK346	YMYF18041066	35	16	N	53775	52476	50019	49170	425	55.03	97.3	94.71	91.44
AK4	YMYF18041074	48	-	N	52172	50055	45225	44275	424	54.08	96.65	93.66	84.86
AK431	YMYF18041038	55	-	N	57751	56085	54423	53693	415	54.61	97.75	95.4	92.97
AK432	YMYF18041039	41	-	N	63195	59070	54173	53698	416	54.61	96.88	93.89	84.97
AK433	YMYF18041088	33	-	N	60309	55148	48598	48546	428	50.6	96.72	93.87	80.5
AK434	YMYF18041041	45	-	N	57401	54334	48903	48716	428	50.57	96.89	94.15	84.87
AK435	YMYF18041042	55	-	N	57492	49792	37202	37033	428	55.11	95.13	91.09	64.41
AK436	YMYF18041043	46	-	N	67847	65157	59786	58046	425	51.98	96.96	94.13	85.55
AK437	YMYF18041044	48	-	N	66361	64062	59029	57082	428	51.74	96.93	93.98	86.02
AK438	YMYF18041045	36	31	N	67350	63760	58203	57753	426	51.89	96.92	94.03	85.75
AK453	YMYF18041055	62	-	N	74263	73025	69598	65462	427	54	97.29	94.75	88.15
AK454	YMYF18041063	44	16	ASC-H	57624	55303	49595	49431	428	54.9	96.48	93.36	85.78
AK455	YMYF18041194	29	33、52	N	49599	44776	38251	38232	428	51.52	96.35	93.06	77.08
AK457	YMYF18041052	42	-	N	67977	65676	61112	60367	428	52.75	97.27	94.59	88.81
AK458	YMYF18041054	48	-	N	66818	65183	61561	60105	428	56.02	97.2	94.51	89.95
AK459	YMYF18041057	47	53	N	67634	66537	65044	64370	405	54.4	97.72	95.47	95.17
AK460	YMYF18041064	50	53、58、39	N	52331	47782	42668	42615	426	51.76	96.76	93.75	81.43
AK461	YMYF18041065	40	16	ASC-US	51748	46133	42666	42591	413	55.51	97.29	94.56	82.3
AK462	YMYF18041067	52	56	ASC-US	58058	55845	51263	50328	428	50.7	96.98	94.28	86.69
AK463	YMYF18041186	33	35	N	53159	51163	47657	47402	426	54.64	97	94.24	89.17
AK5	YMYF18041056	37	-	N	65030	63283	58862	58194	426	55.1	96.94	94.1	89.49
AK6	YMYF18041081	41	-	N	51627	49410	45597	45343	428	50.66	97.09	94.46	87.83
AK65	YMYF18041050	44	-	N	61843	60104	55911	55092	426	56.08	97.04	94.21	89.08
AK7	YMYF18041084	35	-	N	64191	61637	58504	57671	425	52.71	97.58	95.13	89.84
L1	YMYF18041089	46	-	N	142362	42259	16484	16463	403	50.02	95.73	92.1	11.56
L2	YMYF18041034	32	-	N	148862	140797	125850	123682	428	50.67	96.49	93.22	83.09
M1	YMYF18041035	48	-	N	168340	158888	141397	135237	428	51.95	96.46	93.06	80.34
M10	YMYF18041126	58	-	N	156243	147669	135958	135497	408	54.79	96.63	93.5	86.72
M100	YMYF18041012	37	45	ASC-US	95860	91705	81091	76153	425	53.08	95.27	90.97	79.44
M101	YMYF18041013	39	39	N	63248	58987	49355	48516	428	55.22	94.85	90.22	76.71
M102	YMYF18041014	42	56	N	60029	54904	49327	49137	424	47.94	95.56	91.79	81.86
M103	YMYF18041015	42	66	N	67085	59998	52182	52017	428	52.87	95.35	90.8	77.54
M104	YMYF18041016	37	16	ASC-H	63132	49157	41993	41969	427	51.16	95.24	90.85	66.48
M105	YMYF18041222	56	58	ASC-H	121877	68632	55390	55360	427	51.71	95.05	90.45	45.42
M106	YMYF18041223	39	58	N	104682	99986	90262	87543	419	52.9	95.49	91.35	83.63
M107	YMYF18041224	35	51	N	63049	59795	53834	53682	428	51.11	95.65	91.66	85.14
M108	YMYF18041225	42	33	N	78625	24908	15927	15880	416	52.11	95.46	91.29	20.2
M109	YMYF18041226	30	52	N	87785	78504	68865	68781	426	52.06	95.08	90.52	78.35
M110	YMYF18041227	48	59	N	103719	94663	83487	80486	422	54.33	95.12	90.31	77.6
M111	YMYF18041228	69	58	N	194110	52235	29790	29775	417	47.55	95.29	91.35	15.34
M112	YMYF18041229	48	81	N	224791	46767	24007	23987	419	51.21	95.03	90.52	10.67
M113	YMYF18041230	44	52	N	105132	77110	67470	67368	426	51.51	95.2	90.8	64.08
M114	YMYF18041231	61	56、81	N	89080	48401	36941	36916	424	52.1	94.94	90.23	41.44
M115	YMYF18041232	65	56	N	98959	67681	57884	57719	415	53.52	95.53	91.52	58.33
M116	YMYF18041233	62	11、18	ASC-US	158267	77330	69072	69009	409	48.97	95.81	92.06	43.6
M117	YMYF18041234	61	56	-	94706	71527	62632	62383	415	55.46	95.11	90.46	65.87
M118	YMYF18041236	50	-	N	110357	81623	69378	69288	428	54.77	94.87	90.34	62.79
M119	YMYF18041237	40	11	N	77395	73407	65345	63687	428	52.62	95.45	90.99	82.29
M120	YMYF18041238	57	81	N	112244	102264	91239	90070	415	56.47	95.3	90.73	80.24
M121	YMYF18041239	62	58	N	99160	57500	45212	45167	425	51.69	95.03	90.41	45.55
M122	YMYF18041240	27	66	N	100789	86361	76652	76205	428	52.89	95.55	91.1	75.61
M123	YMYF18041241	50	16、56、58	N	110019	83520	72495	72429	428	51.6	95.16	90.77	65.83
M124	YMYF18041242	44	58	N	104289	96445	85857	84730	428	52.87	95.57	91.15	81.25
M125	YMYF18041243	53	56	N	128635	111410	101372	100568	411	52.7	95.6	91.52	78.18
M126	YMYF18041244	40	39	N	49340	44242	39016	38821	427	51.43	95.35	91.03	78.68
M127	YMYF18041245	43	16、58	LSIL	76838	72148	64580	62555	416	54.01	95.39	91	81.41
M128	YMYF18041246	59	66	N	94506	59161	45922	45878	421	52.07	95.05	90.5	48.55
M129	YMYF18041247	39	51	N	91120	63080	53381	53252	416	53.49	95.3	91.05	58.44
M130	YMYF18041248	40	53	ASC-US	102391	97197	88345	84255	412	53.89	95.41	91.1	82.29
M131	YMYF18041249	58	31、58	N	96142	70952	62836	62496	416	54.27	95.32	91.07	65
M132	YMYF18041250	52	66	N	79957	74989	68437	67154	410	53.99	95.41	91.14	83.99
M133	YMYF18041251	31	58	N	83800	77456	66929	65250	423	54	94.99	90.47	77.86
M134	YMYF18041252	50	6	N	82573	18385	9223	9209	405	54.11	95.13	90.69	11.15
M135	YMYF18041253	30	31	N	47866	42094	37283	37243	420	52.29	95.44	91.27	77.81
M136	YMYF18041254	43	53	ASC-US	76908	66928	59491	59424	427	51.17	95.32	91	77.27
M137	YMYF18041255	46	6	N	719046	636022	553511	547943	428	51.38	95.21	90.86	76.2
M138	YMYF18041258	32	66	-	90055	81595	70341	69650	428	53.51	94.93	90.34	77.34
M139	YMYF18041259	24	53	N	262498	141135	116544	116285	424	52.63	95.2	90.68	44.3
M140	YMYF18041260	46	39	N	96022	70747	60472	60275	428	51.52	95.07	90.5	62.77
M141	YMYF18041274	45	52	-	109189	86016	76483	76040	410	53.71	95.29	90.9	69.64
M142	YMYF18041275	54	52	N	97806	81739	68867	68621	423	52.93	95.32	90.83	70.16
M143	YMYF18041309	44	-	N	101612	67752	57860	57755	412	53.84	95.18	90.73	56.84
M144	YMYF18041310	36	-	N	96031	88448	71833	71408	428	54.63	94.89	90.33	74.36
M145	YMYF18041261	43	81	N	99945	95062	87774	86129	414	53.03	95.97	92.21	86.18
M146	YMYF18041262	49	68	N	80983	75491	67145	66292	427	51.6	95.52	91.34	81.86
M147	YMYF18041265	34	58	N	121448	108939	98141	97706	427	50.97	96	92.36	80.45
M148	YMYF18041266	57	35	N	177623	170532	158165	155445	413	53.64	95.98	92.22	87.51
M149	YMYF18041267	38	53	N	120636	112193	101868	99449	426	51.75	95.76	91.85	82.44
M150	YMYF18041268	59	16	N	145220	94760	84141	84062	407	47.55	96.41	93.18	57.89
M151	YMYF18041271	47	39	N	144235	137973	126511	121522	415	52.9	95.95	92.22	84.25
M152	YMYF18041272	66	59	N	116441	103323	89240	89094	427	55.37	95.45	91.22	76.51
M153	YMYF18041276	49	18、81	N	153483	147498	137608	133928	411	52.1	96.08	92.49	87.26
M154	YMYF18041277	49	82	-	127785	121511	110464	110156	428	52.94	95.89	91.78	86.2
M155	YMYF18041278	57	68	N	158154	149041	138952	135543	413	51.02	96.16	92.61	85.7
M156	YMYF18041279	27	39	N	104434	97652	84278	84100	428	54.93	95.31	91.13	80.53
M157	YMYF18041280	45	53	N	108554	99816	91581	90842	421	50.93	95.98	92.29	83.68
M158	YMYF18041281	69	58、81	ASC-US	119252	79704	66875	66719	411	56.33	95.7	91.6	55.95
M159	YMYF18041283	48	56	N	124179	84918	72327	72106	427	51.35	95.74	91.8	58.07
M160	YMYF18041284	66	52	N	104648	96035	82004	81973	428	55.11	95.08	90.77	78.33
M161	YMYF18041285	38	52	N	110735	60374	46861	46817	414	54.54	95.54	91.33	42.28
M162	YMYF18041286	35	39	N	114628	108111	98773	95508	419	54.47	95.71	91.54	83.32
M163	YMYF18041287	35	58	N	166845	51743	29707	29666	417	52.2	95.47	91.33	17.78
M164	YMYF18041288	65	-	N	130463	65762	54023	53970	410	52.96	95.8	91.92	41.37
M165	YMYF18041289	38	-	N	103449	46843	32773	32763	420	52.41	95.38	91.12	31.67
M166	YMYF18041290	59	73	N	106372	88011	78327	78204	425	51.6	95.77	91.86	73.52
M167	YMYF18041291	52	-	N	102283	96464	86694	82817	426	52.67	95.77	91.94	80.97
M168	YMYF18041292	43	-	N	152245	110176	102839	102488	408	51.38	96.13	92.54	67.32
M169	YMYF18041293	65	-	N	121819	112833	95663	95201	428	54.93	95.25	91.03	78.15
M17	YMYF18041140	29	-	N	143910	136622	123807	122465	427	51.07	96.65	93.54	85.1
M170	YMYF18041294	35	-	N	119865	102480	92947	91062	428	50.95	96.07	92.43	75.97
M171	YMYF18041295	25	-	N	141055	123795	112386	112289	429	52.93	96.02	92.04	79.61
M172	YMYF18041296	72	16	ASC-US	151027	39972	17876	17865	400	56.37	94.75	90.01	11.83
M173	YMYF18041297	30	-	N	114029	53149	41107	41064	406	54.15	95.87	92.09	36.01
M174	YMYF18041298	20	-	N	112341	104554	90598	89749	427	54.82	95.29	91.08	79.89
M175	YMYF18041299	19	52	N	95131	89682	79156	78996	428	54.83	95.36	91.28	83.04
M176	YMYF18041301	17	-	N	137445	101036	89402	89103	410	48.34	96.13	92.63	64.83
M177	YMYF18041302	43	-	N	135267	127127	116375	112541	423	51.57	96.07	92.42	83.2
M178	YMYF18041303	29	-	N	138073	56439	38985	38932	422	51.86	95.55	91.45	28.2
M179	YMYF18041304	48	16	N	122466	115822	104603	97460	419	53.3	95.76	91.92	79.58
M18	YMYF18041141	51	-	N	149914	139749	126486	121397	419	53.54	96.45	93.02	80.98
M180	YMYF18041305	80	-	N	124433	108042	96969	96818	428	51.02	96.04	92.44	77.81
M181	YMYF18041306	33	-	N	115794	104341	90291	89631	427	55.29	95.39	91.13	77.41
M182	YMYF18041307	49	-	N	111104	103111	89680	88877	428	55.46	95.45	91.28	79.99
M183	YMYF18041308	51	-	N	124026	68940	54990	54901	426	52.71	95.58	91.3	44.27
M184	YMYF18041311	35	-	N	113611	68477	58526	58325	426	51.56	95.6	91.54	51.34
M185	YMYF18041312	28	-	N	130460	115708	105059	103840	428	52.95	96.04	92.07	79.6
M186	YMYF18041313	64	-	N	121749	108376	91794	91661	428	55.11	95.3	91.16	75.29
M187	YMYF18041314	36	51、52	N	133400	118593	108035	107967	428	50.68	96.18	92.7	80.93
M188	YMYF18041315	34	-	N	126515	102545	85729	85685	428	55.05	95.22	91.01	67.73
M189	YMYF18041320	49	58、81	N	114257	104830	92956	91385	428	52.87	95.65	91.74	79.98
M19	YMYF18041142	45	-	N	112904	95748	85244	85087	422	51.93	96.55	93.25	75.36
M190	YMYF18041321	61	58	N	106244	97551	88858	88529	428	51.76	95.79	92.08	83.33
M2	YMYF18041036	50	-	N	125176	106451	93436	93349	409	56.27	96.32	92.6	74.57
M20	YMYF18041143	57	16	N	144575	123783	108719	108415	420	52.59	96.43	93	74.99
M21	YMYF18041144	33	-	N	133657	125287	108139	107754	428	55.11	95.93	92.3	80.62
M22	YMYF18041145	51	-	N	137329	130472	121896	121028	411	48.4	96.74	93.8	88.13
M23	YMYF18041146	54	-	N	164994	157796	141170	136641	428	52.31	96.44	92.99	82.82
M24	YMYF18041148	34	-	N	146861	136605	117553	116900	428	54.97	95.84	92.09	79.6
M25	YMYF18041149	42	-	N	135302	127016	110136	109492	428	54.81	95.89	92.22	80.92
M26	YMYF18041150	36	-	N	147484	138258	120309	118945	428	54.59	96.11	92.55	80.65
M27	YMYF18041154	58	-	N	165639	156379	142802	140395	415	52.99	96.44	93.07	84.76
M28	YMYF18041155	48	-	N	111891	92813	81217	81105	422	52.03	96.48	93.15	72.49
M29	YMYF18041156	46	-	N	158248	144284	128400	128074	424	53.35	96.58	93.13	80.93
M3	YMYF18041037	47	-	N	142026	132633	120310	117779	418	53.75	96.55	93.17	82.93
M30	YMYF18041157	30	-	N	149679	139735	123990	122803	427	52.94	96.42	92.82	82.04
M31	YMYF18041158	30	-	N	127099	114961	101935	101580	427	51.08	96.45	93.07	79.92
M32	YMYF18041160	45	-	N	162937	153954	141466	140151	409	55.3	96.56	93.21	86.02
M33	YMYF18041161	43	-	N	165864	155565	136430	133381	428	54.27	96.23	92.7	80.42
M34	YMYF18041162	52	-	N	136164	49884	20670	20623	403	47.71	96.53	93.54	15.15
M35	YMYF18041163	67	-	N	170665	159653	146383	142083	413	51.67	96.49	93.21	83.25
M36	YMYF18041165	46	-	N	132024	119977	107205	105670	418	52.94	96.44	92.97	80.04
M37	YMYF18041166	53	-	N	141608	134038	118356	116480	424	53.9	96.17	92.74	82.26
M38	YMYF18041167	53	-	N	138375	122798	104769	100600	428	52.17	96.12	92.46	72.7
M39	YMYF18041168	53	-	N	129274	121313	104357	102583	427	54.49	95.82	92	79.35
M4	YMYF18041102	48	-	N	134502	126868	112032	110718	420	54.6	96.06	92.45	82.32
M40	YMYF18041169	26	-	N	145377	135777	122818	119552	419	53.01	96.38	92.87	82.24
M41	YMYF18041170	23	-	N	104220	81837	69347	69312	427	51.08	96.27	92.73	66.51
M42	YMYF18041171	42	-	N	155384	145642	127737	121752	428	53.62	96.1	92.5	78.36
M43	YMYF18041172	42	-	N	135780	124111	108966	108738	428	51.7	96.21	92.54	80.08
M44	YMYF18041173	28	-	N	124265	110050	97921	97230	420	53.75	96.26	92.64	78.24
M45	YMYF18041174	30	-	N	127529	114078	99242	98720	428	50.7	96.2	92.59	77.41
M46	YMYF18041175	37	-	N	142864	132505	117086	115005	428	51.76	96.12	92.37	80.5
M47	YMYF18041176	41	-	ASC-US	167134	159127	146352	140824	415	52.54	96.57	93.32	84.26
M48	YMYF18041177	44	-	N	139093	130550	113145	111993	428	54.49	95.97	92.34	80.52
M49	YMYF18041178	52	-	N	139664	123381	107292	107244	428	51.51	96.16	92.43	76.79
M5	YMYF18041103	58	-	N	124081	112372	100012	99453	412	55.72	96.25	92.53	80.15
M50	YMYF18041098	48	-	N	113067	69739	52259	52213	415	53.81	95.68	91.6	46.18
M51	YMYF18041099	33	-	N	190302	168018	148678	148500	418	52.79	95.96	92.31	78.03
M52	YMYF18041105	40	-	N	133817	87233	66863	66820	413	53.16	95.72	91.74	49.93
M54	YMYF18041020	48	-	N	168312	158393	139764	139694	428	50.6	96.19	92.8	83
M55	YMYF18041021	45	-	N	185060	173491	155060	148006	420	53.83	96.03	92.22	79.98
M56	YMYF18041022	49	-	N	158028	120140	99715	99538	428	51.36	95.58	91.45	62.99
M57	YMYF18041023	54	58	N	188612	176702	153821	149994	422	53.98	95.62	91.77	79.53
M58	YMYF18041024	49	-	N	183987	171815	147827	145161	425	54.7	95.64	91.81	78.9
M59	YMYF18041025	27	-	N	151920	125861	106002	105363	428	51.57	95.64	91.54	69.35
M6	YMYF18041104	44	-	N	146163	137903	124795	122186	419	54.06	96.46	92.94	83.6
M60	YMYF18041026	51	-	N	175099	162513	147261	144822	416	53.04	96.13	92.49	82.71
M61	YMYF18041027	36	-	N	170343	137943	115894	115742	427	50.48	96.29	93	67.95
M62	YMYF18041028	54	56	N	182660	169851	147374	143567	424	53.6	95.62	91.78	78.6
M63	YMYF18041029	54	-	N	167134	149011	127521	125323	424	54.08	95.78	91.97	74.98
M64	YMYF18041030	40	33	N	135906	101056	81270	80986	426	50.99	95.87	92.07	59.59
M65	YMYF18041031	45	-	N	184456	158852	140870	139689	428	50.3	96.2	92.81	75.73
M66	YMYF18041032	53	-	N	182145	135238	104719	104546	425	52.49	96.04	92.25	57.4
M67	YMYF18041033	24	-	N	161475	147465	125044	124936	428	56.42	95.55	91.54	77.37
M68	YMYF18041147	39	-	N	206520	74618	29666	29631	409	46.36	96.1	92.91	14.35
M69	YMYF18041151	36	-	N	226116	142171	107057	106446	408	54.42	96.25	92.89	47.08
M7	YMYF18041106	40	-	N	126146	120071	106013	105971	428	55.27	96.21	92.67	84.01
M70	YMYF18041152	49	-	N	187954	147899	118888	118178	417	52.99	96.14	92.69	62.88
M71	YMYF18041153	31	-	N	180157	155801	131780	129939	407	54.73	96.09	92.61	72.13
M72	-	-	-	-	164011	139190	119065	118696	409	54.73	96.12	92.61	72.37
M73	YMYF18041195	50	-	N	170414	121810	100218	100124	426	52.79	96.19	92.45	58.75
M74	YMYF18041197	44	-	N	162960	121296	98329	98020	426	51	95.82	91.98	60.15
M75	YMYF18041198	39	-	N	166915	146738	124821	124788	428	51.73	95.91	92.16	74.76
M76	YMYF18041199	32	18、52	N	187029	77934	35397	35370	404	52.28	96.1	92.55	18.91
M77	YMYF18041200	33	-	N	161291	102005	77593	77454	422	51.04	95.86	92.1	48.02
M78	YMYF18041201	56	-	ASC-US	143967	52265	20027	19927	397	48.38	95.97	92.66	13.84
M79	YMYF18041202	47	-	N	144836	68312	43350	43276	405	52.15	96.17	92.83	29.88
M8	YMYF18041107	40	-	N	136114	128571	112403	112204	428	56.37	96.05	92.33	82.43
M80	YMYF18041203	45	-	N	158067	135648	116546	116178	421	52.41	95.89	92.08	73.5
M81	YMYF18041204	51	-	N	188941	174798	149972	149223	427	55.8	95.66	91.8	78.98
M82	YMYF18041205	34	52	ASC-US	197377	171570	145926	145706	428	51.53	95.77	91.79	73.82
M83	YMYF18041206	65	-	N	163105	144198	125023	124702	426	52.62	96.23	92.55	76.46
M84	YMYF18041207	55	-	N	181700	150026	130081	129535	410	51.83	96.16	92.72	71.29
M85	YMYF18041208	51	-	N	164213	138866	117691	115934	423	52.64	95.91	92.1	70.6
M86	YMYF18041209	30	-	N	125237	109348	94107	93920	424	51.19	95.9	92.1	74.99
M87	YMYF18041210	52	-	N	171874	142463	118722	118426	427	52.78	96.01	92.16	68.9
M88	YMYF18041211	45	-	N	145283	93382	71235	71104	409	56.52	95.96	92.13	48.94
M89	YMYF18041212	51	-	N	138612	77897	53072	52973	421	50.62	95.78	91.98	38.22
M90	YMYF18041213	37	-	N	209282	195633	176480	171281	413	53.83	95.99	92.26	81.84
M91	YMYF18041214	47	-	N	224548	211147	187670	182485	419	52.55	95.99	92.35	81.27
M92	YMYF18041215	67	-	N	157627	122341	101119	100812	423	51.81	95.86	92	63.96
M93	YMYF18041216	38	-	N	148271	113669	94535	93927	427	52.4	96.1	92.33	63.35
M94	YMYF18041217	47	45、56	N	158337	124272	100845	100175	427	51.41	95.73	91.75	63.27
M95	YMYF18041218	42	-	N	168926	129124	106826	106546	418	52.38	96.03	92.46	63.07
M96	YMYF18041007	28	58	NILM	119914	113784	103692	100296	409	54.52	95.23	90.76	83.64
M97	YMYF18041008	38	53	NILM	105221	82336	72177	72082	428	50.78	95.73	91.8	68.51
M98	YMYF18041009	55	16	N	137942	39800	15069	15064	399	51.91	95.19	90.98	10.92
M99	YMYF18041010	23	58、52	N	233328	56862	35242	35209	413	54.16	95.26	90.83	15.09
S1	YMYF18041086	26	-	N	55702	53415	51595	51410	428	52.66	97.06	90.42	92.29
S10	YMYF18041095	36	-	N	48944	44929	43003	42995	428	51.01	97.11	90.52	87.85
S12	YMYF18041097	49	-	N	52436	51181	49105	48861	428	54.73	96.98	90.05	93.18
S13	YMYF18041108	39	-	N	52683	51301	49750	49717	428	50.56	97.39	91.21	94.37
S14	YMYF18041109	56	-	N	49181	46936	44834	44716	428	51.6	96.88	89.55	90.92
S15	YMYF18041110	30	-	N	56404	53185	51006	50672	428	51.94	97.01	90.26	89.84
S16	YMYF18041111	54	-	N	40758	37775	35903	35718	412	56.32	97.05	89.76	87.63
S17	YMYF18041112	33	-	N	59687	53171	50163	50064	428	50.95	97.13	90.52	83.88
S18	YMYF18041113	49	-	N	81613	79608	77218	74963	422	54.66	97.3	90.91	91.85
S19	YMYF18041114	53	-	N	45487	24229	16711	16699	410	53.67	97.08	89.95	36.71
S2	YMYF18041087	42	-	N	50356	45587	42833	42542	427	51.75	96.86	89.6	84.48
S20	YMYF18041115	42	-	N	57976	54756	52743	51323	428	51.78	96.89	89.62	88.52
S21	YMYF18041116	44	-	N	57126	53895	51811	50104	409	56.83	97.09	89.82	87.71
S22	YMYF18041117	47	-	N	57140	55430	53230	53029	428	54.95	97.06	90.25	92.81
S23	YMYF18041118	63	-	ASC-H	39816	17539	10094	10064	406	51.21	97.16	90.65	25.28
S24	YMYF18041119	57	-	N	45802	41649	39394	39354	427	50.97	96.78	89.52	85.92
S25	YMYF18041120	31	-	N	62727	60294	57831	55252	413	55.31	96.84	89.58	88.08
S26	YMYF18041121	36	-	N	57002	55923	54108	54085	428	54.22	97.16	90.51	94.88
S27	YMYF18041122	33	-	N	53962	52651	50573	49651	428	55.13	96.99	90.1	92.01
S28	YMYF18041123	58	-	N	39286	29539	26060	26016	410	53.54	97.24	90.62	66.22
S3	YMYF18041139	42	-	N	59955	58417	56908	55827	419	50.79	97.19	90.4	93.11
S31	YMYF18041068	49	-	N	52562	45765	43225	43066	406	55.48	97.35	90.73	81.93
S32	YMYF18041069	34	-	N	62010	60972	59733	58034	411	51.54	97.45	91.15	93.59
S33	YMYF18041070	41	-	N	55346	53858	52356	52084	428	50.68	97.32	91.05	94.11
S34	YMYF18041071	30	-	N	61272	58970	57178	56801	428	50.96	97.12	90.55	92.7
S35	YMYF18041072	23	-	N	50877	49687	47760	47253	426	52.9	96.94	90.05	92.88
S36	YMYF18041073	36	-	N	63953	62896	60938	60785	428	52.91	97.16	90.66	95.05
S37	YMYF18041180	45	-	ASC-US	61533	60123	57977	55383	426	52.53	97.06	90.19	90.01
S38	YMYF18041075	28	-	N	60793	55845	53287	51908	414	56.58	96.77	88.91	85.38
S39	YMYF18041076	50	-	N	63813	62145	60179	58638	427	51.71	97.18	90.57	91.89
S4	YMYF18041138	57	-	HSIL	60591	58879	56981	56849	428	52.94	97.17	90.71	93.82
S40	YMYF18041077	40	-	N	49504	46071	43133	43020	428	51.09	96.18	88.13	86.9
S41	YMYF18041183	55	-	N	45608	27274	22044	22018	410	52.92	97.31	90.95	48.28
S42	YMYF18041184	51	-	N	64759	62346	59939	58348	422	53.59	96.83	89.51	90.1
S43	YMYF18041185	59	-	N	58776	56792	54858	54852	428	50.63	97.35	91.17	93.32
S44	YMYF18041187	45	-	N	54530	52329	50251	49107	426	54.39	97.04	90.12	90.06
S45	YMYF18041188	56	-	N	58124	54486	52133	51585	415	55.44	97.15	90.03	88.75
S46	YMYF18041189	54	-	N	47081	43935	41663	41632	427	54.89	97.09	90.32	88.43
S47	YMYF18041190	41	-	N	44400	35617	31639	31627	427	51.34	96.55	89.19	71.23
S48	YMYF18041191	39	-	N	49811	47661	45440	45361	428	51.47	96.35	88.52	91.07
S5	YMYF18041090	44	-	N	60497	57161	54710	53615	420	54.05	96.72	89.08	88.62
S50	YMYF18041192	55	-	N	38218	29046	25741	25736	426	54.65	97.13	90.45	67.34
S6	YMYF18041091	59	-	N	45412	31449	26612	26563	423	52.21	97.04	90.17	58.49
S7	YMYF18041092	53	-	N	54413	49136	46512	46144	427	51.35	96.8	89.82	84.8
S8	YMYF18041093	37	-	N	41540	16259	8807	8796	407	50.58	97.13	90.41	21.17
S9	YMYF18041094	51	-	ASC-US	50870	24244	16793	16770	416	51.75	96.88	89.71	32.97
note: "-" denotes for data unavailable or not applicable; "N" denotes normal candidates; "ASC-US" abbreviated for "atypical squamous cells of undetermined significance" ; "ASC-H" stands for atypical squamous cells. The finding cannot exclude a high-grade squamous intraepithelial lesion;HSIL abbreviated for "high-grade intraepithelial lesion";"LSIL" abbreviated for "low-grade intraepithelial lesio…
