# Supplementary material for: Research of cervical microbiota alterations with human papillomavirus infection status and women age in Sanmenxia area of China
Source: Front Microbiol. 2022 Oct 6;13:1004664. doi: 10.3389/fmicb.2022.1004664 (PMC9608786; doi:10.3389/fmicb.2022.1004664)
Supplement: Supplementary file 3 [file Table_2.XLSX]

## Sheet: TABLE S2
Table S2: Sample Tags and Species Summary Table
Sample ID	Sample Tag number of Each Grade							Species number of each grade
	Kindom	Phylum	Class	Order	Family	Genus	Species	Kindom	Phylum	Class	Order	Family	Genus	Species
AK1	43859	43859	43859	43859	43859	43859	43859	1	3	5	8	9	9	11
AK2	46517	46517	46517	46517	46517	46517	46517	1	3	7	8	12	14	14
AK3	51958	51958	51958	51958	51958	51958	51958	1	5	6	9	9	9	9
AK4	43852	43852	43852	43852	43852	43852	43852	1	6	11	14	21	25	28
AK5	57749	57749	57749	57749	57749	57749	57749	1	5	9	16	23	33	39
AK6	45134	45134	45134	45134	45134	45134	45134	1	4	5	7	8	9	12
AK7	57112	57112	57112	57112	57112	57112	57112	1	4	7	14	17	27	31
AK65	54417	54417	54417	54417	54417	54417	54417	1	6	10	13	19	30	31
AK112	56179	56179	56179	56179	56179	56179	56179	1	5	8	15	18	21	23
AK325	50923	50923	50923	50923	50923	50923	50923	1	4	8	12	14	17	17
AK326	58851	58851	58851	58851	58851	58851	58851	1	5	9	14	21	26	27
AK327	58058	58058	58058	58058	58058	58058	58058	1	6	11	20	27	44	49
AK328	40488	40488	40488	40488	40488	40488	40488	1	6	10	16	23	30	33
AK333	42498	42498	42498	42498	42498	42498	42498	1	5	8	18	26	39	44
AK335	49092	49092	49092	49092	49092	49092	49092	1	3	4	6	9	10	13
AK341	63860	63860	63860	63860	63860	63860	63860	1	3	5	8	9	11	12
AK342	54524	54524	54524	54524	54524	54524	54524	1	5	7	12	14	15	15
AK345	49328	49328	49328	49328	49328	49328	49328	1	3	5	8	10	11	14
AK346	48810	48810	48810	48810	48810	48810	48810	1	5	9	11	14	20	22
AK431	52829	52829	52829	52829	52829	52829	52829	1	6	10	14	18	23	27
AK432	53220	53220	53220	53220	53220	53220	53220	1	4	6	10	11	11	13
AK433	48134	48134	48134	48134	48134	48134	48134	1	4	5	8	10	11	14
AK434	48465	48465	48465	48465	48465	48465	48465	1	4	5	8	9	9	10
AK435	36603	36603	36603	36603	36603	36603	36603	1	4	6	10	11	13	14
AK436	55626	55626	55626	55626	55626	55626	55626	1	4	7	9	11	12	13
AK437	56816	56816	56816	56816	56816	56816	56816	1	5	7	11	15	16	17
AK438	57291	57291	57291	57291	57291	57291	57291	1	7	11	16	25	35	43
AK453	64609	64609	64609	64609	64609	64609	64609	1	5	9	12	17	27	32
AK454	49249	49249	49249	49249	49249	49249	49249	1	6	11	15	25	37	44
AK455	37920	37920	37920	37920	37920	37920	37920	1	4	6	11	14	16	17
AK457	60129	60129	60129	60129	60129	60129	60129	1	4	6	8	12	12	13
AK458	59561	59561	59561	59561	59561	59561	59561	1	5	8	12	14	23	26
AK459	64062	64062	64062	64062	64062	64062	64062	1	6	10	17	19	21	23
AK460	42241	42241	42241	42241	42241	42241	42241	1	5	7	11	13	17	17
AK461	41927	41927	41927	41927	41927	41927	41927	1	6	10	14	19	26	29
AK462	49390	49390	49390	49390	49390	49390	49390	1	6	11	15	20	27	33
AK463	47120	47120	47120	47120	47120	47120	47120	1	7	12	16	23	32	38
AK1548	55024	55024	55024	55024	55024	55024	55024	1	6	10	14	17	25	31
AK1658	54494	54494	54494	54494	54494	54494	54494	1	5	8	12	15	18	21
AK1659	45582	45582	45582	45582	45582	45582	45582	1	4	6	9	13	13	15
AK2104	49451	49451	49451	49451	49451	49451	49451	1	5	8	16	20	25	28
AK2459	50313	50313	50313	50313	50313	50313	50313	1	3	4	5	5	5	6
AK2971	35422	35422	35422	35422	35422	35422	35422	1	6	11	18	29	42	45
AK2973	49397	49397	49397	49397	49397	49397	49397	1	4	6	10	12	12	13
AK2974	52702	52702	52702	52702	52702	52702	52702	1	3	5	7	10	13	14
AK2975	37047	37047	37047	37047	37047	37047	37047	1	3	3	4	7	8	9
L1	6528	6528	6528	6528	6528	6528	6528	1	6	10	19	25	35	38
L2	121008	121008	121008	121008	121008	121008	121008	1	7	10	14	20	33	43
M1	129090	129090	129090	129090	129090	129090	129090	1	8	12	17	22	34	43
M2	91287	91287	91287	91287	91287	91287	91287	1	7	9	16	20	20	23
M3	114939	114939	114939	114939	114939	114939	114939	1	6	8	12	14	15	19
M4	109243	109243	109243	109243	109243	109243	109243	1	6	8	13	16	20	22
M5	97803	97803	97803	97803	97803	97803	97803	1	8	12	20	31	40	49
M6	119768	119768	119768	119768	119768	119768	119768	1	4	8	13	20	23	25
M7	103291	103291	103291	103291	103291	103291	103291	1	6	9	12	15	19	21
M8	110323	110323	110323	110323	110323	110323	110323	1	5	9	13	20	26	31
M10	134364	134364	134364	134364	134364	134364	134364	1	5	9	19	26	37	41
M17	120272	120272	120272	120272	120272	120272	120272	1	7	11	17	23	30	34
M18	118261	118261	118261	118261	118261	118261	118261	1	6	10	18	29	42	49
M19	83545	83545	83545	83545	83545	83545	83545	1	7	11	21	31	48	59
M20	106402	106402	106402	106402	106402	106402	106402	1	6	10	19	31	43	47
M21	107071	107071	107071	107071	107071	107071	107071	1	7	11	18	22	26	29
M22	120214	120214	120214	120214	120214	120214	120214	1	8	12	20	28	38	42
M23	136006	136006	136006	136006	136006	136006	136006	1	5	9	17	21	33	36
M24	116029	116029	116029	116029	116029	116029	116029	1	7	11	18	23	30	32
M25	108620	108620	108620	108620	108620	108620	108620	1	5	8	15	19	26	27
M26	117496	117496	117496	117496	117496	117496	117496	1	8	12	20	28	36	39
M27	137656	137656	137656	137656	137656	137656	137656	1	9	15	24	35	56	64
M28	78882	78882	78882	78882	78882	78882	78882	1	6	10	19	28	39	42
M29	126402	126402	126402	126402	126402	126402	126402	1	7	10	19	23	37	41
M30	121819	121819	121819	121819	121819	121819	121819	1	7	11	20	31	45	50
M31	100191	100191	100191	100191	100191	100191	100191	1	6	10	17	24	33	34
M32	138567	138567	138567	138567	138567	138567	138567	1	7	12	22	31	47	52
M33	131082	131082	131082	131082	131082	131082	131082	1	5	7	12	19	22	24
M34	9289	9289	9289	9289	9289	9289	9289	1	5	8	18	24	32	34
M35	138132	138132	138132	138132	138132	138132	138132	1	7	11	17	28	42	52
M36	103595	103595	103595	103595	103595	103595	103595	1	6	10	15	22	29	35
M37	112339	112339	112339	112339	112339	112339	112339	1	6	10	16	27	40	51
M38	98878	98878	98878	98878	98878	98878	98878	1	8	12	20	28	40	44
M39	101076	101076	101076	101076	101076	101076	101076	1	7	11	14	21	28	35
M40	117225	117225	117225	117225	117225	117225	117225	1	8	13	20	30	42	49
M41	66957	66957	66957	66957	66957	66957	66957	1	6	10	15	20	27	33
M42	117824	117824	117824	117824	117824	117824	117824	1	8	12	16	22	30	32
M43	107773	107773	107773	107773	107773	107773	107773	1	6	10	16	24	32	36
M44	95778	95778	95778	95778	95778	95778	95778	1	7	10	17	25	34	38
M45	97205	97205	97205	97205	97205	97205	97205	1	6	9	14	21	27	31
M46	113768	113768	113768	113768	113768	113768	113768	1	7	10	15	22	26	28
M47	135648	135648	135648	135648	135648	135648	135648	1	8	13	18	26	37	47
M48	110525	110525	110525	110525	110525	110525	110525	1	6	9	12	20	22	24
M49	105705	105705	105705	105705	105705	105705	105705	1	6	10	16	23	31	35
M50	46991	46991	46991	46991	46991	46991	46991	1	5	7	14	22	25	26
M51	146952	146952	146952	146952	146952	146952	146952	1	8	12	23	36	55	67
M52	60812	60812	60812	60812	60812	60812	60812	1	7	11	19	29	39	47
M54	138632	138632	138632	138632	138632	138632	138632	1	5	9	15	20	25	27
M55	142934	142934	142934	142934	142934	142934	142934	1	5	8	14	20	24	29
M56	97794	97794	97794	97794	97794	97794	97794	1	6	8	16	24	30	34
M57	146925	146925	146925	146925	146925	146925	146925	1	6	11	16	26	36	39
M58	143518	143518	143518	143518	143518	143518	143518	1	5	9	16	24	30	36
M59	103598	103598	103598	103598	103598	103598	103598	1	6	10	19	30	42	47
M60	142979	142979	142979	142979	142979	142979	142979	1	5	8	16	20	25	27
M61	111890	111890	111890	111890	111890	111890	111890	1	6	8	15	19	21	22
M62	140474	140474	140474	140474	140474	140474	140474	1	8	13	21	33	43	53
M63	122488	122488	122488	122488	122488	122488	122488	1	7	11	17	25	36	42
M64	77084	77084	77084	77084	77084	77084	77084	1	5	7	17	23	30	34
M65	137785	137785	137785	137785	137785	137785	137785	1	4	7	13	21	25	27
M66	100509	100509	100509	100509	100509	100509	100509	1	5	9	20	31	41	47
M67	123630	123630	123630	123630	123630	123630	123630	1	6	9	13	18	22	24
M68	18270	18270	18270	18270	18270	18270	18270	1	7	11	22	35	51	58
M69	100752	100752	100752	100752	100752	100752	100752	1	4	7	16	24	32	37
M70	113718	113718	113718	113718	113718	113718	113718	1	6	9	19	31	51	61
M71	126998	126998	126998	126998	126998	126998	126998	1	6	9	19	32	50	57
M72	116242	116242	116242	116242	116242	116242	116242	1	6	10	21	29	45	52
M73	96132	96132	96132	96132	96132	96132	96132	1	3	5	14	23	36	39
M74	93234	93234	93234	93234	93234	93234	93234	1	5	7	16	24	28	32
M75	123241	123241	123241	123241	123241	123241	123241	1	4	8	16	23	27	29
M76	21800	21800	21800	21800	21800	21800	21800	1	4	6	15	20	25	28
M77	69443	69443	69443	69443	69443	69443	69443	1	6	9	20	30	42	50
M78	7576	7576	7576	7576	7576	7576	7576	1	5	8	18	27	37	44
M79	33067	33067	33067	33067	33067	33067	33067	1	6	10	20	31	50	57
M80	113655	113655	113655	113655	113655	113655	113655	1	6	10	20	31	45	49
M81	146184	146184	146184	146184	146184	146184	146184	1	6	10	16	24	32	35
M82	143579	143579	143579	143579	143579	143579	143579	1	6	10	18	27	39	46
M83	122257	122257	122257	122257	122257	122257	122257	1	7	11	19	32	45	55
M84	124555	124555	124555	124555	124555	124555	124555	1	6	10	20	34	49	59
M85	112880	112880	112880	112880	112880	112880	112880	1	7	10	19	26	36	41
M86	91751	91751	91751	91751	91751	91751	91751	1	6	10	19	30	44	55
M87	114898	114898	114898	114898	114898	114898	114898	1	5	9	18	26	37	42
M88	64755	64755	64755	64755	64755	64755	64755	1	6	10	18	26	32	36
M89	45597	45597	45597	45597	45597	45597	45597	1	7	11	21	29	43	48
M90	167659	167659	167659	167659	167659	167659	167659	1	8	13	19	35	48	58
M91	173804	173804	173804	173804	173804	173804	173804	1	7	11	18	30	44	51
M92	97289	97289	97289	97289	97289	97289	97289	1	5	8	15	21	26	29
M93	91026	91026	91026	91026	91026	91026	91026	1	6	9	18	28	40	46
M94	96774	96774	96774	96774	96774	96774	96774	1	7	11	18	26	31	36
M95	101202	101202	101202	101202	101202	101202	101202	1	6	10	21	29	45	48
M96	96958	96958	96958	96958	96958	96958	96958	1	7	12	17	28	37	41
M97	70520	70520	70520	70520	70520	70520	70520	1	5	7	15	22	28	32
M98	4480	4480	4480	4480	4480	4480	4480	1	7	11	21	35	46	51
M99	30110	30110	30110	30110	30110	30110	30110	1	8	13	24	36	54	63
M100	72041	72041	72041	72041	72041	72041	72041	1	7	13	19	30	44	51
M101	46655	46655	46655	46655	46655	46655	46655	1	5	7	11	14	17	18
M102	48147	48147	48147	48147	48147	48147	48147	1	6	9	17	23	30	32
M103	51267	51267	51267	51267	51267	51267	51267	1	6	10	17	24	30	35
M104	40971	40971	40971	40971	40971	40971	40971	1	6	10	17	26	32	37
M105	52188	52188	52188	52188	52188	52188	52188	1	6	10	19	30	47	53
M106	85225	85225	85225	85225	85225	85225	85225	1	6	10	18	28	41	48
M107	52385	52385	52385	52385	52385	52385	52385	1	6	9	16	19	21	24
M108	13850	13850	13850	13850	13850	13850	13850	1	4	7	17	24	33	40
M109	67360	67360	67360	67360	67360	67360	67360	1	7	10	20	29	51	59
M110	79016	79016	79016	79016	79016	79016	79016	1	6	10	17	22	34	38
M111	22572	22572	22572	22572	22572	22572	22572	1	6	10	20	30	50	61
M112	17540	17540	17540	17540	17540	17540	17540	1	6	9	18	28	43	51
M113	64688	64688	64688	64688	64688	64688	64688	1	8	12	22	33	49	57
M114	33169	33169	33169	33169	33169	33169	33169	1	7	11	21	30	46	52
M115	53930	53930	53930	53930	53930	53930	53930	1	7	11	21	36	55	67
M116	67207	67207	67207	67207	67207	67207	67207	1	6	11	22	37	53	64
M117	60346	60346	60346	60346	60346	60346	60346	1	8	12	22	32	46	52
M118	68362	68362	68362	68362	68362	68362	68362	1	7	11	19	26	35	42
M119	62728	62728	62728	62728	62728	62728	62728	1	4	7	15	21	26	31
M120	88544	88544	88544	88544	88544	88544	88544	1	4	8	19	27	44	58
M121	41604	41604	41604	41604	41604	41604	41604	1	9	13	23	35	54	63
M122	75240	75240	75240	75240	75240	75240	75240	1	7	11	21	30	47	57
M123	71574	71574	71574	71574	71574	71574	71574	1	7	11	20	30	43	50
M124	83730	83730	83730	83730	83730	83730	83730	1	8	12	22	28	40	48
M125	97955	97955	97955	97955	97955	97955	97955	1	9	14	24	32	52	59
M126	37977	37977	37977	37977	37977	37977	37977	1	6	8	17	22	31	34
M127	60803	60803	60803	60803	60803	60803	60803	1	8	12	19	27	42	48
M128	41602	41602	41602	41602	41602	41602	41602	1	7	11	21	32	51	56
M129	49270	49270	49270	49270	49270	49270	49270	1	6	10	19	29	44	51
M130	81076	81076	81076	81076	81076	81076	81076	1	9	14	20	29	37	40
M131	60104	60104	60104	60104	60104	60104	60104	1	8	12	22	35	56	72
M132	65132	65132	65132	65132	65132	65132	65132	1	9	14	22	35	53	65
M133	63516	63516	63516	63516	63516	63516	63516	1	7	11	18	26	40	48
M134	5123	5123	5123	5123	5123	5123	5123	1	5	9	20	32	43	51
M135	36474	36474	36474	36474	36474	36474	36474	1	6	10	19	26	36	42
M136	58064	58064	58064	58064	58064	58064	58064	1	5	8	16	22	26	31
M137	528019	528019	528019	528019	528019	528019	528019	1	7	11	21	36	54	66
M138	68317	68317	68317	68317	68317	68317	68317	1	5	9	16	21	29	33
M139	110928	110928	110928	110928	110928	110928	110928	1	7	11	21	28	40	49
M140	57795	57795	57795	57795	57795	57795	57795	1	6	9	17	24	32	37
M141	73881	73881	73881	73881	73881	73881	73881	1	6	10	19	29	41	47
M142	66221	66221	66221	66221	66221	66221	66221	1	6	10	20	30	44	51
M143	55919	55919	55919	55919	55919	55919	55919	1	6	11	22	33	47	53
M144	70413	70413	70413	70413	70413	70413	70413	1	5	8	14	19	27	31
M145	85380	85380	85380	85380	85380	85380	85380	1	6	10	17	26	36	42
M146	65855	65855	65855	65855	65855	65855	65855	1	6	9	17	29	42	50
M147	96480	96480	96480	96480	96480	96480	96480	1	8	13	23	37	56	65
M148	150361	150361	150361	150361	150361	150361	150361	1	7	12	22	35	54	60
M149	96883	96883	96883	96883	96883	96883	96883	1	8	12	22	28	41	51
M150	80887	80887	80887	80887	80887	80887	80887	1	7	12	23	35	50	60
M151	118588	118588	118588	118588	118588	118588	118588	1	6	10	15	23	37	45
M152	85369	85369	85369	85369	85369	85369	85369	1	7	11	21	33	57	70
M153	129415	129415	129415	129415	129415	129415	129415	1	8	13	21	28	40	48
M154	109418	109418	109418	109418	109418	109418	109418	1	7	12	21	32	47	56
M155	133969	133969	133969	133969	133969	133969	133969	1	8	12	22	31	48	55
M156	83697	83697	83697	83697	83697	83697	83697	1	7	11	19	29	37	40
M157	88435	88435	88435	88435	88435	88435	88435	1	10	14	23	32	39	43
M158	61056	61056	61056	61056	61056	61056	61056	1	8	12	22	32	52	67
M159	70054	70054	70054	70054	70054	70054	70054	1	6	10	22	31	49	55
M160	81632	81632	81632	81632	81632	81632	81632	1	5	9	18	27	39	43
M161	40846	40846	40846	40846	40846	40846	40846	1	6	11	20	34	52	62
M162	94463	94463	94463	94463	94463	94463	94463	1	7	11	20	30	53	65
M163	20536	20536	20536	20536	20536	20536	20536	1	6	9	20	30	44	51
M164	46812	46812	46812	46812	46812	46812	46812	1	8	13	23	35	62	76
M165	25882	25882	25882	25882	25882	25882	25882	1	7	11	20	31	43	50
M166	75918	75918	75918	75918	75918	75918	75918	1	5	8	17	25	38	49
M167	80188	80188	80188	80188	80188	80188	80188	1	6	10	19	30	42	50
M168	101410	101410	101410	101410	101410	101410	101410	1	8	13	25	39	62	73
M169	93706	93706	93706	93706	93706	93706	93706	1	8	13	23	35	55	66
M170	88496	88496	88496	88496	88496	88496	88496	1	6	8	15	18	21	24
M171	111819	111819	111819	111819	111819	111819	111819	1	7	11	22	28	38	47
M172	1808	1808	1808	1808	1808	1808	1808	1	5	8	18	26	39	45
M173	34284	34284	34284	34284	34284	34284	34284	1	6	8	17	23	41	50
M174	89067	89067	89067	89067	89067	89067	89067	1	6	10	16	27	44	50
M175	78595	78595	78595	78595	78595	78595	78595	1	9	13	23	32	43	51
M176	86842	86842	86842	86842	86842	86842	86842	1	8	12	22	35	59	67
M177	110562	110562	110562	110562	110562	110562	110562	1	6	10	18	25	36	44
M178	31526	31526	31526	31526	31526	31526	31526	1	7	10	21	32	45	55
M179	94344	94344	94344	94344	94344	94344	94344	1	6	10	17	24	37	47
M180	95597	95597	95597	95597	95597	95597	95597	1	6	10	20	27	36	41
M181	87920	87920	87920	87920	87920	87920	87920	1	5	9	17	23	37	40
M182	87783	87783	87783	87783	87783	87783	87783	1	7	10	15	20	27	29
M183	51235	51235	51235	51235	51235	51235	51235	1	6	9	17	24	32	38
M184	55325	55325	55325	55325	55325	55325	55325	1	6	9	17	26	40	45
M185	103171	103171	103171	103171	103171	103171	103171	1	6	8	16	22	33	40
M186	90881	90881	90881	90881	90881	90881	90881	1	6	9	19	25	37	43
M187	107141	107141	107141	107141	107141	107141	107141	1	6	10	15	19	24	25
M188	84658	84658	84658	84658	84658	84658	84658	1	6	10	19	26	39	43
M189	89623	89623	89623	89623	89623	89623	89623	1	6	9	18	25	37	46
M190	87902	87902	87902	87902	87902	87902	87902	1	7	10	18	28	41	48
S1	50388	50388	50388	50388	50388	50388	50388	1	5	6	11	16	17	19
S2	41587	41587	41587	41587	41587	41587	41587	1	4	6	10	14	18	19
S3	54452	54452	54452	54452	54452	54452	54452	1	6	11	18	28	43	52
S4	56365	56365	56365	56365	56365	56365	56365	1	6	8	14	17	19	21
S5	52529	52529	52529	52529	52529	52529	52529	1	3	5	14	19	25	27
S6	23794	23794	23794	23794	23794	23794	23794	1	4	7	15	24	29	34
S7	45178	45178	45178	45178	45178	45178	45178	1	7	11	20	26	35	41
S8	5030	5030	5030	5030	5030	5030	5030	1	4	6	12	16	17	18
S9	13242	13242	13242	13242	13242	13242	13242	1	5	8	13	22	27	29
S10	42170	42170	42170	42170	42170	42170	42170	1	6	9	16	21	25	27
S12	48223	48223	48223	48223	48223	48223	48223	1	4	6	9	13	14	16
S13	49191	49191	49191	49191	49191	49191	49191	1	3	4	6	8	10	12
S14	43889	43889	43889	43889	43889	43889	43889	1	5	7	11	15	16	16
S15	49817	49817	49817	49817	49817	49817	49817	1	5	6	14	19	24	27
S16	35076	35076	35076	35076	35076	35076	35076	1	3	4	7	10	11	12
S17	48798	48798	48798	48798	48798	48798	48798	1	5	7	15	20	26	29
S18	73714	73714	73714	73714	73714	73714	73714	1	6	10	12	18	27	30
S19	13584	13584	13584	13584	13584	13584	13584	1	5	8	16	23	33	35
S20	50338	50338	50338	50338	50338	50338	50338	1	4	7	12	16	18	19
S21	49338	49338	49338	49338	49338	49338	49338	1	5	8	15	19	21	23
S22	52437	52437	52437	52437	52437	52437	52437	1	6	10	18	21	26	27
S23	6607	6607	6607	6607	6607	6607	6607	1	5	9	18	30	39	47
S24	38321	38321	38321	38321	38321	38321	38321	1	6	10	16	21	27	29
S25	53836	53836	53836	53836	53836	53836	53836	1	4	6	10	11	14	15
S26	53578	53578	53578	53578	53578	53578	53578	1	3	5	11	12	15	15
S27	47783	47783	47783	47783	47783	47783	47783	1	4	6	10	14	18	19
S28	24464	24464	24464	24464	24464	24464	24464	1	8	12	21	27	37	39
S31	42417	42417	42417	42417	42417	42417	42417	1	6	10	16	25	33	34
S32	51354	51354	51354	51354	51354	51354	51354	1	6	11	16	25	35	43
S33	51435	51435	51435	51435	51435	51435	51435	1	5	9	12	17	20	23
S34	55224	55224	55224	55224	55224	55224	55224	1	4	5	7	10	11	12
S35	46168	46168	46168	46168	46168	46168	46168	1	4	7	14	20	26	31
S36	60272	60272	60272	60272	60272	60272	60272	1	4	5	8	11	12	13
S37	52854	52854	52854	52854	52854	52854	52854	1	6	10	14	23	29	34
S38	50354	50354	50354	50354	50354	50354	50354	1	7	12	20	31	43	48
S39	55965	55965	55965	55965	55965	55965	55965	1	4	6	11	13	16	18
S40	41849	41849	41849	41849	41849	41849	41849	1	5	7	11	14	15	16
S41	19224	19224	19224	19224	19224	19224	19224	1	6	9	17	22	33	40
S42	56414	56414	56414	56414	56414	56414	56414	1	6	9	11	13	16	19
S43	53618	53618	53618	53618	53618	53618	53618	1	3	7	9	12	12	13
S44	48039	48039	48039	48039	48039	48039	48039	1	5	9	11	16	21	23
S45	50037	50037	50037	50037	50037	50037	50037	1	6	10	16	23	32	37
S46	40803	40803	40803	40803	40803	40803	40803	1	7	10	18	25	32	34
S47	30106	30106	30106	30106	30106	30106	30106	1	4	6	14	21	26	28
S48	44603	44603	44603	44603	44603	44603	44603	1	5	6	8	11	12	12
S50	24259	24259	24259	24259	24259	24259	24259	1	4	5	11	13	13	13
total								1	11	17	30	53	99	132
