# Supplementary material for: Research of cervical microbiota alterations with human papillomavirus infection status and women age in Sanmenxia area of China
Source: Front Microbiol. 2022 Oct 6;13:1004664. doi: 10.3389/fmicb.2022.1004664 (PMC9608786; doi:10.3389/fmicb.2022.1004664)
Supplement: Supplementary file 4 [file Table_3.XLSX]

## Sheet: Sheet1
Table S3 Abundance Information on Family Level
Sample ID	Microbiota on Family Level
	Lactobacillaceae	Enterobacteriaceae	Staphylococcaceae	Enterococcaceae	Bifidobacteriaceae	Beijerinckiaceae	Streptococcaceae	Leptotrichiaceae	Burkholderiaceae	Corynebacteriaceae	Others
AK1	344	35472	1628	6022	0	0	0	0	0	35	8.61364
AK112	55013	3	4	0	4	0	114	0	1	2	26.4091
AK1548	1	0	0	0	2938	0	149	6665	0	4	1029.16
AK1658	6559	28	25490	0	1173	0	5	0	0	14733	147.977
AK1659	116	0	40597	318	1	2	87	0	1	3	101.318
AK2	1	44203	268	766	0	0	1038	0	0	33	6.90909
AK2104	31805	1	2	2	0	9910	1	0	185	30	174.182
AK2459	115	0	47426	0	0	0	0	0	0	2755	1.65909
AK2971	70	1	0	17382	8600	3361	0	253	127	0	134.568
AK2973	1	2	19	0	1134	0	19254	0	0	89	656.909
AK2974	2845	49620	1	1	0	1	0	0	0	1	5.31818
AK2975	3760	0	33241	2	1	2	1	0	0	0	1.34091
AK3	51811	2	1	0	1	0	0	1	0	0	4.75
AK325	0	36473	297	0	39	0	13979	0	0	26	2.56818
AK326	233	41763	276	30	3868	1894	4	0	0	99	243.227
AK327	240	5	1	6	18869	3445	9	3657	24	2	722.795
AK328	1	38780	2	1	408	0	10	427	1	2	19.5682
AK333	9203	6	6	1	29	21943	13	0	5079	3	152.773
AK335	19508	0	29451	3	0	0	0	0	0	23	2.86364
AK341	0	51075	5	12765	1	0	3	0	0	1	0.227273
AK342	1	52954	3	0	1	0	398	0	0	1	26.5
AK345	274	4	1489	24852	0	0	0	0	0	17177	125.795
AK346	759	38192	108	0	6350	0	0	335	0	5	69.6136
AK4	1	34257	124	0	207	0	0	3856	0	0	122.886
AK431	180	6	11903	0	324	0	406	0	0	39596	9.40909
AK432	14812	1	2	0	2	0	0	0	0	38192	5.56818
AK433	244	0	47683	165	2	0	0	0	0	2	3.18182
AK434	1224	1	47104	1	1	0	0	0	0	0	3.29545
AK435	0	35860	1	0	2	0	1	0	0	568	3.88636
AK436	0	7	27577	1	119	0	19896	0	0	7858	3.90909
AK437	11582	1	3	0	97	19	43926	0	31	13	26
AK438	46702	3	1097	0	4964	0	30	1305	0	18	73.0909
AK453	3	58358	10	939	0	0	374	0	2	0	111.886
AK454	4	47165	4	0	16	0	23	185	0	225	37
AK455	37699	1	16	0	27	1	96	0	1	1	4.06818
AK457	3491	1	649	55585	59	0	1	0	0	0	8.09091
AK458	0	56733	4	1119	1589	0	25	0	0	0	2.13636
AK459	1	9	0	0	4695	0	1	78	1	2	1347.2
AK460	37097	10	0	1	275	0	0	0	2	3447	35.1136
AK461	317	0	4	0	20727	0	3	794	0	9	462.273
AK462	3571	0	44724	0	335	3	1	2	8	0	17.3182
AK463	6	40542	14	13	2090	0	2	2027	0	5	55.6136
AK5	0	49431	0	0	4850	6	56	10	11	4	76.8409
AK6	202	0	44033	1	0	0	0	1	1	9	20.4545
AK65	0	45711	19	4	5607	0	2	50	1	3	68.8636
AK7	3652	1	1	46335	1	6274	0	0	74	3	17.6591
L1	1586	26	39	0	47	3	1	0	1517	11	175.614
L2	19429	14	100752	7	0	0	88	0	3	19	16.7727
M1	33287	11	35699	58926	16	2	0	3	1	10	26.0455
M10	3774	11	7	5	3	96264	24	1	11565	15	518.318
M100	14353	31255	30	116	6457	9	4891	2	8	168	335.341
M101	1326	45161	5	6	21	17	2	0	0	0	2.68182
M102	9267	7	4	12	4	97	0	2	26	5	883.318
M103	1350	3	2127	46990	28	276	7	0	15	5	11.4318
M104	39315	0	8	10	18	653	1	1	77	4	25.2727
M105	50905	12	72	3	40	1	5	2	73	39	55.0909
M106	42	13181	6	9	25493	6	469	1303	11	1	1016.02
M107	1095	5	51186	8	9	2	3	1	1	1	1.75
M108	2670	1	10	5	4	679	4212	0	790	13	139.432
M109	55344	14	28	57	6	5361	10	2	3234	46	75.6364
M110	19	0	5	31297	26825	78	17076	149	25	5	80.6364
M111	24	6	22	13	3	660	22	2274	325	38	512.977
M112	13927	17	19	4	6	128	12	0	126	92	145.659
M113	54509	4	12	2	4	3161	1	1	2464	13	133.705
M114	29696	6	12	5	1870	4	1	0	454	30	67.7955
M115	23	9	21	2	24	19801	25	2	10790	275	556.886
M116	6	5	12	3	620	1	3	31830	144	93	791.341
M117	7907	4	4	4	32145	2905	2	1	962	4	391.068
M118	3082	62798	11	1641	5	86	5	6	20	10	18.0227
M119	8329	1	4	50704	3	265	1	0	208	9	73.4318
M120	5	4	8	2	20754	4410	192	0	1985	20	1391.82
M121	37260	2	6	13	464	548	22	1	113	36	112.023
M122	3967	11	26	69374	26	1318	5	1	177	7	8.43182
M123	70706	3	8	7	19	255	52	0	92	16	9.52273
M124	4692	3	6	78404	2	137	2	2	118	5	8.52273
M125	115	3	5	1	13182	900	0	18450	339	1	1481.7
M126	35982	7	13	7	29	1194	1	0	290	12	12.6364
M127	14079	4	6	314	19000	67	39	3001	11	0	551.864
M128	29648	7	17	9	25	4824	1	4	2463	38	151.614
M129	12088	5	4	0	2	17633	3	1	13512	18	182.591
M130	941	2	1877	4	28467	2108	0	10513	32	0	844.023
M131	3	4	7	0	3389	16695	2	805	21499	49	422.114
M132	7	10	433	6	895	321	2	7399	13	9	1273.7
M133	7313	33940	4	1031	3802	40	0	14	24	4	394.75
M134	10	6	324	2	2304	2	14	0	204	62	97.25
M135	22984	4	3	5	1	9755	2	0	1053	1	65.2273
M136	55919	4	11	3	4	1473	1	0	165	5	20.0909
M137	139071	17	386130	34	19	956	1067	33	175	34	21.3182
M138	24419	40649	6	905	383	8	3	823	3	1	26.1136
M139	87499	11	14	10	20085	1979	50	2	117	56	72.9318
M140	56960	6	13	5	121	11	0	0	13	29	38.1136
M141	10	5	4	3	10094	1	1	5950	29	7	1321.82
M142	15	6	15	6	12846	2059	49174	0	741	24	49.0909
M143	228	21	7	2	16085	0	2	3488	52	17	828.932
M144	11	60291	2	3985	634	13	5423	2	4	3	1.02273
M145	22207	15	363	14459	292	1	137	9	5	1	1090.05
M146	49454	3	4	3	112	1129	12117	718	139	15	50.0455
M147	33	3	87908	0	183	0	2	156	93	3	187.614
M148	452	36	11	6	19934	74	3	8689	34	1	2752.77
M149	72705	5092	7385	4	2	8244	2	7	699	4	65.8409
M150	2	3	7	3	486	0	2	64798	43	19	387.682
M151	11	31132	3	7	18847	1	2967	30361	2	0	801.295
M152	12	76939	1	4	537	123	2	1174	136	17	146.114
M153	388	3	8028	12	31000	0	5	29363	4	19	1377.25
M154	10	12	590	105006	7	1	4	3	7	10	86
M155	5	7	5	3	32881	2021	5	46603	238	1	1191.11
M156	9	78711	6	53	103	30	4547	3	7	3	5.31818
M157	52985	28	6	6	3	443	2	3	10	4	795.636
M158	2681	10	8	6	29958	1693	23	2	1333	38	650.136
M159	67496	14	8	11	11	1279	3	2	351	40	36.4773
M160	14	81163	109	6	151	47	1	19	17	2	2.81818
M161	6215	9	12	5	12921	0	10	1246	111	33	533.909
M162	46	22	19	42408	37010	137	10	668	32	14	320.409
M163	18794	1	29	0	2	473	5	4	186	62	136.341
M164	6	5	19	31	8655	4430	8	12439	1478	44	558.455
M165	23164	5	42	4	29	3	4	10	73	36	148.955
M166	66293	27	10	50	20	6701	9	3	808	21	69.8636
M167	5	9	30766	6	6271	0	1274	4	34907	17	157.591
M168	827	11	8	6	9665	1145	3	28353	300	9	1388.86
M169	14	84669	7	6405	8	2	258	2	12	69	56.1818
M17	2187	12	106994	505	5259	249	17	23	2	5	114.273
M170	30910	0	57528	4	2	0	3	1	5	1	4.43182
M171	281	4	10	111238	4	3	4	2	76	8	5.59091
M172	5	5	25	3	2	157	583	1	211	52	265.114
M173	1427	10	13	5	1	8552	5	3	2925	93	559.091
M174	125	73070	26	1	4192	8	4613	816	8	0	141.227
M175	325	7	6	3	503	0	2	82	76580	2	25.0455
M176	6	9	26	6	6	382	1	39197	287	41	1084.09
M177	3321	7	72583	5	17777	1	119	10289	9	76	145.727
M178	25626	4	23	4125	1	6	4	2	506	49	116
M179	46	41559	5	20	9965	0	4283	9226	2	1	664.523
M18	4797	8	29598	8	31895	2573	1	4	17	4784	1013.16
M180	272	8	95064	7	1	0	2	1	27	41	14.7955
M181	91	61351	15	503	5219	20	18720	2	11	2	49.3864
M182	18843	68861	5	8	19	2	1	1	1	1	4
M183	5345	9	30	44950	2	0	1	2	47	62	59.2273
M184	29958	3	9	8366	3	669	15731	2	145	18	47.8182
M185	5708	18	11	95994	1	788	12	6	105	6	15.3636
M186	10	89779	11	11	5	691	1	2	98	4	12.1364
M187	401	13	106667	8	10	2	4	1	1	0	4.29545
M188	60	84293	21	11	7	93	0	6	17	2	11.6818
M189	16674	41980	30294	6	94	0	5	1	2	3	13.6818
M19	62280	21	43	11	55	14208	7	53	1787	27	123.636
M190	37	27	4	9634	6	88	294	2	15	21	1769.86
M2	5051	5	12	5	291	3	0	2	1	85546	26.1591
M20	52154	22	4	11	10787	17983	86	1	209	7	584.795
M21	4	102487	0	1	3035	20	1	11	28	1037	10.1591
M22	90	13	4	72	18947	194	4	77520	10	7	531.25
M23	19	13	5	45880	256	4313	84733	2	99	5	15.4773
M24	137	106811	10	5173	9	3442	0	6	8	5	9.72727
M25	6634	99181	0	8	1	2193	0	1	85	1	11.75
M26	33	91023	6	24299	561	931	0	5	75	1	13.8864
M27	6855	25	11	16	31394	3858	12826	8305	101	7	1688.02
M28	55852	32	6	9	2	15012	3	2	2774	4	134.705
M29	5	4	11	104338	423	13194	41	2	681	5568	59.25
M3	2049	5	51412	6	12	0	0	2	1	29692	723.909
M30	7334	38	14	108083	11	5243	1	7	92	7	23.5
M31	5491	5	4	26277	5175	757	311	0	37	3	1418.82
M32	456	6	5	5	7173	29866	4	197	144	6	2288.8
M33	2854	83294	6	43662	3	1078	1	2	1	0	4.40909
M34	6	4	16	1	2	0	850	0	12	32	323.409
M35	9	6	22827	3	22720	2	4	27322	1	25	1482.68
M36	14918	4	4	23275	37285	2	327	15528	189	471	270.205
M37	2	84115	9	953	3	1	428	1	9	41	608.659
M38	13	27	992	45869	4	859	21636	2	248	193	669.25
M39	17089	72171	19	13	8391	1	2	0	0	1	77.0682
M4	6004	20	5	3	2	26	0	3	66168	1	842.091
M40	51130	4	18	48	34272	1	6	11483	1	1	463.795
M41	63635	4	1214	5	1154	0	343	3	1	10	30.5455
M42	41130	74682	18	1275	37	2	3	0	0	1	15.7273
M43	104201	15	4	4	3242	3	1	3	3	7	9.81818
M44	36705	13	5	6	45057	2	12877	2	5	3	31.7955
M45	85717	13	15	19	23	0	1	5	4	4	264.636
M46	110302	40	19	204	1608	4	2	1	0	39	36.3636
M47	1698	10	28228	42	36448	5	2	22301	0	4	1066.3
M48	11638	96071	180	1097	1	3	1	1	0	2	35.2955
M49	104635	13	454	6	15	2	10	0	2	1	24.0227
M5	21	4	6383	649	1830	4	9926	1	1	77257	44.75
M50	18431	4	2	1	24356	1129	2	0	751	3	104.023
M51	76928	2	6	0	769	47835	2	112	6226	102	349.045
M52	5	2	1	2	12905	2	2	8578	7	3570	876.659
M54	206	94	138043	2	17	91	0	0	18	0	4.02273
M55	3978	4	53556	21203	1	5	2	0	0	592	1445.84
M56	94999	11	1305	6	3	11	3	5	3	14	46.2955
M57	21	93567	9	3	11474	7	1	14135	3	0	629.682
M58	33	115128	10	1769	294	11	6	0	0	7	596.864
M59	94190	57	17	8459	9	27	7	1	10	0	32.4773
M6	4243	24	20743	38145	4	6	0	0	2	4	1287.16
M60	5998	7	15238	5	5	12	1	0	11	1	2770.84
M61	4054	5	106696	5	1	4	0	1	1	0	65.7727
M62	1980	85276	232	5	7342	6	864	7055	3	27	856.5
M63	5250	17	11	13	9	10	12	2	86797	29993	17.0455
M64	75839	4	5	8	72	13	15	0	4	2	65.7727
M65	38059	11	89316	6	27	5	1	0	1	0	235.773
M66	17	18	926	7	4	11	1008	0	11	10	2279.98
M67	1562	120431	217	3	354	0	875	1	2	4	10.3636
M68	160	2	24	3	500	64	8	493	347	12	531.159
M69	15	16	2	5207	399	71109	1699	0	5917	1	424.205
M7	625	102459	6	150	3	0	0	1	1	0	2.25
M70	7	23	18	7	0	39641	53620	10	4101	997	400.886
M71	259	9	70	12	5	88477	33	0	5418	122	761.659
M72	133	30	28	19	9875	56406	20	9	11319	17	896.273
M73	17	8	9	90789	592	3	5	0	1025	106	122.591
M74	90077	8	4	4	0	3	7	0	10	20	121.227
M75	9	2	1	1	2	5	122415	0	1	5	31.7955
M76	9	3	25	2	19974	2	658	0	3	9	218
M77	58097	5	82	3	47	4	38	9	104	274	322.955
M78	14	8	30	7	2	10	53	1	34	21	321.455
M79	3391	7	5	3	32	17237	10	0	2417	42	346.023
M8	91	109324	11	634	2	1	92	4	1	3	5.5
M80	78831	2	48	3	17	25765	5	1	2596	5	168.432
M81	526	128791	371	34	11748	5	4018	6	0	0	20.4318
M82	139847	725	15	9	3	5	214	1	0	154	75.6364
M83	56	1	28	106425	6	2	1188	4	1	213	345.341
M84	12	19	9	2	21879	21943	958	36914	1735	4	967.659
M85	60761	146	33	408	28399	785	21314	3	26	25	51.0682
M86	75182	1	8	7	193	3	5	0	2	59	382.182
M87	1351	9	3839	105454	4	179	9	0	1263	11	96.0227
M88	13	11	538	1	25102	5	1	0	2	40	962.682
M89	40227	8	16	4	5	1	34	1	7	12	201.545
M90	3233	9	454	3	68094	7	6	26424	0	8	1579.68
M91	9	39074	1119	8837	6	5	39724	0	0	914	1916.27
M92	57051	7	2	755	21247	0	2	1	3	6	447.091
M93	24200	14	508	64204	83	4	83	0	8	15	71.6591
M94	84540	9	5729	5466	7	13	108	1	5	11	52.4091
M95	55263	5	19	4	8	30061	2	0	4530	7	314.886
M96	16	1	4	4	42998	26	2	1	1	0	1225.14
M97	1699	4	68363	5	12	45	29	0	28	7	10.7727
M98	4	7	6	5	44	1719	3	73	770	14	163.795
M99	2068	4	15	3	6471	618	3	97	355	63	514.591
S1	35	3	94	2620	1	2	5	0	0	42	1082.11
S10	41970	6	7	2	4	0	5	0	1	14	6.90909
S12	2746	45444	2	1	0	0	3	1	1	1	0.590909
S13	322	6	48822	0	0	1	2	0	0	3	1.13636
S14	1	4	4672	0	0	0	39002	58	0	22	4.18182
S15	10104	7	592	1	1	3	2	0	38575	4	13.0682
S16	5878	1	2	0	0	0	1	0	0	1	666.091
S17	47958	4	2	0	4	241	1	0	36	2	17.2727
S18	4	52671	3	1	1258	144	5	70	0	0	444.523
S19	489	5	7	1	8823	1	8	0	9	28	126.705
S2	4755	0	0	2	0	858	35632	1	13	0	11.8864
S20	12157	7	6	1	988	86	36963	0	1	0	4.22727
S21	1844	19	89	2	0	0	3	0	3	1	1079.64
S22	5	49843	3	0	561	262	1480	0	15	3	6.68182
S23	4	25	1212	2	78	1675	146	0	570	35	102.068
S24	36781	1	34	0	749	0	0	18	1	3	19.9091
S25	1827	2	0	0	0	0	1	0	0	0	1182.09
S26	0	53353	2	138	0	52	0	0	2	1	0.704545
S27	20	34068	3086	9505	1	1	2	0	0	2	25.0455
S28	0	5	4	1	250	11609	9	5	1508	4	265.886
S3	25	3	0	5	1662	1406	29408	12436	20	1	215.591
S31	1202	0	0	2	9821	26401	3	0	248	2	110.023
S32	0	3	1	2	0	674	27	0	15	0	1150.73
S33	568	1	49641	0	791	0	4	0	0	1	10.0227
S34	47910	6	7199	0	7	1	1	0	0	0	2.68182
S35	12	1	3	34163	25	3129	7700	0	194	10	21.1591
S36	402	2	0	59832	1	1	1	0	1	0	0.727273
S37	14	26208	2495	873	3321	0	7714	46	0	75	275.318
S38	479	7	5	1	6651	1	2146	179	2	28540	280.636
S39	933	3	37217	2	2	0	12610	0	0	5097	2.45455
S4	312	0	1	55193	0	671	3	2	22	0	3.77273
S40	41685	2	5	4	1	0	1	0	0	1	5.40909
S41	5284	3	6	0	0	9590	3	0	877	7	108.114
S42	0	0	6357	25639	17113	0	1	0	1	28	166.591
S43	1	1	53483	2	0	0	54	0	0	4	2.93182
S44	58	27470	3	10135	4250	1	1074	0	0	0	115.614
S45	5	3	2206	3	15222	0	7553	0	0	9	572.295
S46	2	37779	32	640	873	0	35	0	1	23	35.8409
S47	29355	1	2	0	1	0	2	0	1	8	28.9318
S48	43682	0	3	604	0	0	0	0	0	0	8.70455
S5	2	2	0	1155	2	778	27568	0	29	22850	3.84091
S50	0	23868	1	0	1	0	3	0	0	2	21.5909
S6	5	1	12512	2	0	597	5973	0	33	4004	34.6818
S7	43649	1	5	0	18	1002	9	1	30	24	12.9545
S8	2565	3	0	1	1908	1	2	0	1	1	54.2045
S9	7508	3	21	1	2582	2	1045	0	5	98	79.3636
average	15511.7	13839.4	8942.84	7406.45	4646.21	3123.29	3110.33	2389.71	1647.13	1560.09	321.944
