# Supplementary material for: Research of cervical microbiota alterations with human papillomavirus infection status and women age in Sanmenxia area of China
Source: Front Microbiol. 2022 Oct 6;13:1004664. doi: 10.3389/fmicb.2022.1004664 (PMC9608786; doi:10.3389/fmicb.2022.1004664)
Supplement: Supplementary file 5 [file Table_4.XLSX]

## Sheet: TABLE S4
Table S4-A Relative Abundance Data Summary
Species	HPV Infection Statistics/Figure 1A		HPV Conditions Statistics/Figure 1B				Age Groups Statistics/Figure 1C
	neg	pos	multi 268	neg	other	unique 268	Age <=60	Age>60
Escherichia_coli	0.143208	0.112243	0.0526256	0.143208	0.0944195	0.172381	0.124039	0.252663
Lactobacillus_iners_AB-1	0.104086	0.185074	0.364856	0.104086	0.159973	0.164643	0.134191	0.0827008
uncultured_bacterium_g_Staphylococcus	0.117297	0.116661	0.178764	0.117297	0.129033	0.0666554	0.119848	0.0806068
Enterococcus_faecalis	0.10798	0.0707582	0.00728967	0.10798	0.0958107	0.0449273	0.0967094	0.0838869
uncultured_bacterium_g_Gardnerella	0.0475386	0.0763863	0.068302	0.0475386	0.0728743	0.0867762	0.0552816	0.079331
uncultured_bacterium_g_Lactobacillus	0.0686366	0.0783056	0.00326977	0.0686366	0.0980806	0.0678559	0.0766729	0.0073425
uncultured_bacterium_g_Bosea	0.0488601	0.0245537	0.0242334	0.0488601	0.0274482	0.0187741	0.0423294	0.0221612
uncultured_bacterium_g_Sneathia	0.0198879	0.0305794	0.0392936	0.0198879	0.0341778	0.0197619	0.0223934	0.0364863
Pseudomonas_aeruginosa	-	-	-	-	-	-	9.03048e-05	0.0527186
Atopobium_vaginae	0.013494	0.0325743	0.0453773	0.013494	0.0311614	0.0303547	0.019383	0.0243706
uncultured_bacterium_g_Streptococcus	0.0429274	0.0150188	0.00122976	0.0429274	0.0123837	0.0258931	-	-
Others	0.277847	0.246351	0.190959	0.277847	0.235318	0.290947	0.300787	0.254862
Unassigned	0.00823655	0.0114953	0.0238001	0.00823655	0.00931978	0.0110305	0.00827619	0.02287
note: "-" denotes data unavailable or not applicable
