# Supplementary material for: Research of cervical microbiota alterations with human papillomavirus infection status and women age in Sanmenxia area of China
Source: Front Microbiol. 2022 Oct 6;13:1004664. doi: 10.3389/fmicb.2022.1004664 (PMC9608786; doi:10.3389/fmicb.2022.1004664)
Supplement: Supplementary file 6 [file Table_5.XLSX]

## Sheet: TABLE S5
Table S5 Chao1 Index Statistics
Statistics		HPV Infection Statistics/Figure 1D		HPV Conditions Statistics/Figure 1E				Age Groups Statistics/Figure 1F
Groups		neg	pos	multi-268	neg	other1	unique-268	A	A60
Chao1-Mean		83.5299	98.8869	97.5337	83.5299	94.9619	107.388	87.0171	108.885
Chao1-Std-err		2.1891	2.9681	8.5679	2.1891	3.8963	5.244	1.8378	7.0218
p-value	neg	-	0	-	-	-	-	-	-
	pos	0	-	-	-	-	-	-	-
	multi-268	-	-	-	0.1012	0.7755	0.3113	-	-
	neg	-	-	0.1012	-	0.0126	0.0001	-	-
	other1	-	-	0.7755	0.0126	-	0.0651	-	-
	unique-268	-	-	0.3113	0.0001	0.0651	-	-	-
	A	-	-	-	-	-	-	-	0.001
	A60	-	-	-	-	-	-	0.001	-
note: "-" denotes data unavailable or not applicable
