# Supplementary material for: Research of cervical microbiota alterations with human papillomavirus infection status and women age in Sanmenxia area of China
Source: Front Microbiol. 2022 Oct 6;13:1004664. doi: 10.3389/fmicb.2022.1004664 (PMC9608786; doi:10.3389/fmicb.2022.1004664)
Supplement: Supplementary file 7 [file Table_6.XLSX]

## Sheet: TABLE S6
Table S6: Microbiota Relationships (Co-Current) Networks-Relations/Figure 4
Speices 1	Speices 1 Node (Abundance)	Speices 2	Speices 2 Node (Abundance)	Correlation
[Eubacterium]_yurii_group	16.3804	Kocuria	11.1775	0.153277
[Eubacterium]_yurii_group	16.3804	Streptomyces	11.2283	0.163901
[Eubacterium]_yurii_group	16.3804	Tannerella	13.6123	0.247313
Achromobacter	483.514	Stenotrophomonas	305.348	0.793218
Achromobacter	483.514	Sphingobium	241.942	0.75948
Achromobacter	483.514	Allorhizobium-Neorhizobium-Pararhizobium-Rhizobium	17.4928	0.650383
Achromobacter	483.514	Herbaspirillum	21.7645	0.648879
Achromobacter	483.514	Elizabethkingia	15.9312	0.593336
Achromobacter	483.514	Delftia	12	0.541627
Achromobacter	483.514	Burkholderia-Caballeronia-Paraburkholderia	243.746	0.426268
Achromobacter	483.514	Sphingomonas	311.156	0.300316
Achromobacter	483.514	Brevibacterium	81.8696	0.231317
Achromobacter	483.514	Brevundimonas	192.931	0.195149
Achromobacter	483.514	DNF00809	242.424	0.172853
Achromobacter	483.514	Mobiluncus	58.1014	0.170962
Achromobacter	483.514	Dialister	236.225	0.168791
Achromobacter	483.514	Gemella	173.714	0.167125
Achromobacter	483.514	Aerococcus	246.178	0.161922
Achromobacter	483.514	Parvimonas	278.826	0.143189
Achromobacter	483.514	Anaerococcus	235.098	0.14228
Achromobacter	483.514	Prevotella_6	77.9819	0.124086
Achromobacter	483.514	W5053	34.0507	0.121117
Achromobacter	483.514	Phyllobacterium	134.859	0.113029
Achromobacter	483.514	Arcanobacterium	66.9565	0.108033
Achromobacter	483.514	Peptoniphilus	366.072	0.105696
Achromobacter	483.514	Bacteroides	94.8261	0.104137
Acidovorax	277.5	[Eubacterium]_yurii_group	16.3804	0.164913
Acidovorax	277.5	Anaerococcus	235.098	0.158355
Acidovorax	277.5	Dialister	236.225	0.1872
Acidovorax	277.5	DNF00809	242.424	0.112825
Acidovorax	277.5	Enhydrobacter	106.083	0.182987
Acidovorax	277.5	Ezakiella	127.746	0.117443
Acidovorax	277.5	Fusobacterium	80.8877	0.133088
Acidovorax	277.5	Lactococcus	60.721	0.145246
Acidovorax	277.5	Mycoplasma	252.518	0.113335
Acidovorax	277.5	Paenibacillus	53.8551	0.200857
Acidovorax	277.5	Parabacteroides	28.8152	0.133698
Acidovorax	277.5	Paracoccus	64.8225	0.178
Acidovorax	277.5	Phyllobacterium	134.859	0.130951
Acidovorax	277.5	Porphyromonas	98.9601	0.202891
Acidovorax	277.5	Prevotella_7	36.5217	0.164867
Acidovorax	277.5	Streptomyces	11.2283	0.117629
Acidovorax	277.5	Tannerella	13.6123	0.164069
Acidovorax	277.5	uncultured_bacterium_f_Paracaedibacteraceae	21.1775	0.205393
Acidovorax	277.5	Variovorax	140.348	0.249248
Actinomyces	61.1377	Allorhizobium-Neorhizobium-Pararhizobium-Rhizobium	17.4928	0.188413
Actinomyces	61.1377	Delftia	12	0.216528
Actinomyces	61.1377	Elizabethkingia	15.9312	0.247393
Actinomyces	61.1377	Finegoldia	53.6993	0.14314
Actinomyces	61.1377	Herbaspirillum	21.7645	0.22184
Actinomyces	61.1377	Lactococcus	60.721	0.156047
Actinomyces	61.1377	Mobiluncus	58.1014	0.130427
Actinomyces	61.1377	Moryella	42.3986	0.106551
Actinomyces	61.1377	Streptomyces	11.2283	0.114356
Actinomyces	61.1377	Tannerella	13.6123	0.115974
Actinomyces	61.1377	uncultured_bacterium_f_Paracaedibacteraceae	21.1775	0.109209
Aerococcus	246.178	[Eubacterium]_yurii_group	16.3804	0.13671
Aerococcus	246.178	Allorhizobium-Neorhizobium-Pararhizobium-Rhizobium	17.4928	0.236897
Aerococcus	246.178	Arcanobacterium	66.9565	0.11141
Aerococcus	246.178	Brevibacterium	81.8696	0.218689
Aerococcus	246.178	Brevundimonas	192.931	0.162556
Aerococcus	246.178	Burkholderia-Caballeronia-Paraburkholderia	243.746	0.185626
Aerococcus	246.178	Delftia	12	0.218627
Aerococcus	246.178	Dialister	236.225	0.412971
Aerococcus	246.178	DNF00809	242.424	0.35001
Aerococcus	246.178	Elizabethkingia	15.9312	0.175178
Aerococcus	246.178	Enhydrobacter	106.083	0.201419
Aerococcus	246.178	Fusobacterium	80.8877	0.170875
Aerococcus	246.178	Gemella	173.714	0.442394
Aerococcus	246.178	Herbaspirillum	21.7645	0.220391
Aerococcus	246.178	Kocuria	11.1775	0.165628
Aerococcus	246.178	Lactococcus	60.721	0.12632
Aerococcus	246.178	Leifsonia	206.779	0.225556
Aerococcus	246.178	Microbacterium	28.1304	0.209911
Aerococcus	246.178	Mobiluncus	58.1014	0.111003
Aerococcus	246.178	Moryella	42.3986	0.117166
Aerococcus	246.178	Paenibacillus	53.8551	0.154251
Aerococcus	246.178	Paracoccus	64.8225	0.129211
Aerococcus	246.178	Phyllobacterium	134.859	0.207309
Aerococcus	246.178	Prevotella_6	77.9819	0.126516
Aerococcus	246.178	Sphingobium	241.942	0.15201
Aerococcus	246.178	Streptomyces	11.2283	0.153998
Aerococcus	246.178	Tannerella	13.6123	0.119276
Aerococcus	246.178	uncultured_bacterium_f_Paracaedibacteraceae	21.1775	0.154287
Aerococcus	246.178	Variovorax	140.348	0.175128
Aerococcus	246.178	Veillonella	104.685	0.146393
Aerococcus	246.178	W5053	34.0507	0.122744
Allorhizobium-Neorhizobium-Pararhizobium-Rhizobium	17.4928	Delftia	12	0.362853
Allorhizobium-Neorhizobium-Pararhizobium-Rhizobium	17.4928	Elizabethkingia	15.9312	0.530525
Aminobacter	31.5072	[Eubacterium]_yurii_group	16.3804	0.141805
Aminobacter	31.5072	Kocuria	11.1775	0.135503
Aminobacter	31.5072	Microbacterium	28.1304	0.202124
Aminobacter	31.5072	Streptomyces	11.2283	0.148085
Aminobacter	31.5072	Tannerella	13.6123	0.115274
Anaerococcus	235.098	Actinomyces	61.1377	0.23925
Anaerococcus	235.098	Allorhizobium-Neorhizobium-Pararhizobium-Rhizobium	17.4928	0.191037
Anaerococcus	235.098	Aminobacter	31.5072	0.119832
Anaerococcus	235.098	Brevibacterium	81.8696	0.258959
Anaerococcus	235.098	Brevundimonas	192.931	0.175488
Anaerococcus	235.098	Campylobacter	55.2283	0.251868
Anaerococcus	235.098	Delftia	12	0.257236
Anaerococcus	235.098	Elizabethkingia	15.9312	0.228402
Anaerococcus	235.098	Enhydrobacter	106.083	0.204583
Anaerococcus	235.098	Ezakiella	127.746	0.309793
Anaerococcus	235.098	Finegoldia	53.6993	0.461918
Anaerococcus	235.098	Herbaspirillum	21.7645	0.238382
Anaerococcus	235.098	Kocuria	11.1775	0.203264
Anaerococcus	235.098	Lactococcus	60.721	0.16416
Anaerococcus	235.098	Leifsonia	206.779	0.256972
Anaerococcus	235.098	Microbacterium	28.1304	0.171401
Anaerococcus	235.098	Mobiluncus	58.1014	0.162472
Anaerococcus	235.098	Moryella	42.3986	0.192511
Anaerococcus	235.098	Paenibacillus	53.8551	0.205033
Anaerococcus	235.098	Parabacteroides	28.8152	0.128161
Anaerococcus	235.098	Paracoccus	64.8225	0.210531
Anaerococcus	235.098	Peptostreptococcus	83.058	0.345373
Anaerococcus	235.098	Phyllobacterium	134.859	0.268568
Anaerococcus	235.098	Porphyromonas	98.9601	0.403772
Anaerococcus	235.098	Prevotella_6	77.9819	0.32836
Anaerococcus	235.098	Shuttleworthia	167.504	0.1159
Anaerococcus	235.098	Streptomyces	11.2283	0.201727
Anaerococcus	235.098	uncultured_bacterium_f_Paracaedibacteraceae	21.1775	0.15019
Anaerococcus	235.098	Variovorax	140.348	0.183666
Arcanobacterium	66.9565	Actinomyces	61.1377	0.292366
Arcanobacterium	66.9565	Elizabethkingia	15.9312	0.16804
Arcanobacterium	66.9565	Herbaspirillum	21.7645	0.16847
Arcanobacterium	66.9565	Lactococcus	60.721	0.153705
Arcanobacterium	66.9565	Microbacterium	28.1304	0.162345
Arcanobacterium	66.9565	Mobiluncus	58.1014	0.144307
Arcanobacterium	66.9565	Streptomyces	11.2283	0.146524
Arcanobacterium	66.9565	Tannerella	13.6123	0.135376
Atopobium	1510.43	Dialister	236.225	0.675232
Atopobium	1510.43	Prevotella	1259.26	0.656047
Atopobium	1510.43	DNF00809	242.424	0.573507
Atopobium	1510.43	Fastidiosipila	1121.72	0.572701
Atopobium	1510.43	Megasphaera	501.025	0.51765
Atopobium	1510.43	Aerococcus	246.178	0.505034
Atopobium	1510.43	Gemella	173.714	0.456076
Atopobium	1510.43	Parvimonas	278.826	0.409366
Atopobium	1510.43	Peptoniphilus	366.072	0.400763
Atopobium	1510.43	Phyllobacterium	134.859	0.359873
Atopobium	1510.43	Anaerococcus	235.098	0.328436
Atopobium	1510.43	Ochrobactrum	718.377	0.327919
Atopobium	1510.43	Herbaspirillum	21.7645	0.295729
Atopobium	1510.43	Enhydrobacter	106.083	0.292784
Atopobium	1510.43	Chryseobacterium	298.92	0.290313
Atopobium	1510.43	uncultured_bacterium_f_Paracaedibacteraceae	21.1775	0.283194
Atopobium	1510.43	Actinomyces	61.1377	0.270086
Atopobium	1510.43	Prevotella_6	77.9819	0.265789
Atopobium	1510.43	Leifsonia	206.779	0.263317
Atopobium	1510.43	Mycoplasma	252.518	0.262529
Atopobium	1510.43	Kocuria	11.1775	0.259435
Atopobium	1510.43	Variovorax	140.348	0.255722
Atopobium	1510.43	Elizabethkingia	15.9312	0.255177
Atopobium	1510.43	Paenibacillus	53.8551	0.25189
Atopobium	1510.43	Lactococcus	60.721	0.251828
Atopobium	1510.43	Burkholderia-Caballeronia-Paraburkholderia	243.746	0.246972
Atopobium	1510.43	Allorhizobium-Neorhizobium-Pararhizobium-Rhizobium	17.4928	0.243086
Atopobium	1510.43	Delftia	12	0.241175
Atopobium	1510.43	Tannerella	13.6123	0.234957
Atopobium	1510.43	W5053	34.0507	0.234195
Atopobium	1510.43	Micrococcus	968.018	0.229149
Atopobium	1510.43	Brevibacterium	81.8696	0.227662
Atopobium	1510.43	Paracoccus	64.8225	0.218717
Atopobium	1510.43	Streptomyces	11.2283	0.218407
Atopobium	1510.43	Arcanobacterium	66.9565	0.21782
Atopobium	1510.43	Fusobacterium	80.8877	0.212174
Atopobium	1510.43	Microbacterium	28.1304	0.209879
Atopobium	1510.43	[Eubacterium]_yurii_group	16.3804	0.205932
Atopobium	1510.43	uncultured_bacterium_f_Enterobacteriaceae	794.08	0.205229
Atopobium	1510.43	Brevundimonas	192.931	0.203155
Atopobium	1510.43	uncultured_bacterium_o_Saccharimonadales	335.424	0.197837
Atopobium	1510.43	Proteus	322.935	0.181649
Atopobium	1510.43	Pseudomonas	525.04	0.181521
Atopobium	1510.43	Parabacteroides	28.8152	0.180069
Atopobium	1510.43	Morganella	36.4022	0.179045
Atopobium	1510.43	Sphingomonas	311.156	0.176135
Atopobium	1510.43	Sphingobium	241.942	0.174477
Atopobium	1510.43	Achromobacter	483.514	0.170424
Atopobium	1510.43	Mobiluncus	58.1014	0.170167
Atopobium	1510.43	Aminobacter	31.5072	0.169815
Atopobium	1510.43	Stenotrophomonas	305.348	0.16327
Atopobium	1510.43	Veillonella	104.685	0.160804
Atopobium	1510.43	Peptostreptococcus	83.058	0.147942
Atopobium	1510.43	Acidovorax	277.5	0.144982
Atopobium	1510.43	Chlamydia	254.514	0.119049
Atopobium	1510.43	Porphyromonas	98.9601	0.117666
Bacteroides	94.8261	Allorhizobium-Neorhizobium-Pararhizobium-Rhizobium	17.4928	0.156992
Bacteroides	94.8261	Delftia	12	0.134698
Bacteroides	94.8261	Herbaspirillum	21.7645	0.121378
Bacteroides	94.8261	Kocuria	11.1775	0.121574
Bacteroides	94.8261	Lactococcus	60.721	0.114054
Bacteroides	94.8261	Morganella	36.4022	0.216234
Bacteroides	94.8261	Paenibacillus	53.8551	0.117826
Bacteroides	94.8261	Parabacteroides	28.8152	0.279044
Bacteroides	94.8261	Paracoccus	64.8225	0.111846
Bacteroides	94.8261	Peptostreptococcus	83.058	0.118714
Bacteroides	94.8261	W5053	34.0507	0.12916
Bifidobacterium	289.301	Finegoldia	53.6993	0.199452
Bifidobacterium	289.301	Gemella	173.714	0.187585
Bifidobacterium	289.301	Mobiluncus	58.1014	0.128479
Bifidobacterium	289.301	Parvimonas	278.826	0.214081
Bifidobacterium	289.301	Peptostreptococcus	83.058	0.105822
Bifidobacterium	289.301	Porphyromonas	98.9601	0.139058
Bosea	3123.29	Achromobacter	483.514	0.832587
Bosea	3123.29	Actinomyces	61.1377	0.106404
Bosea	3123.29	Aerococcus	246.178	0.140269
Bosea	3123.29	Allorhizobium-Neorhizobium-Pararhizobium-Rhizobium	17.4928	0.64869
Bosea	3123.29	Atopobium	1510.43	0.115446
Bosea	3123.29	Brevundimonas	192.931	0.103263
Bosea	3123.29	Burkholderia-Caballeronia-Paraburkholderia	243.746	0.40687
Bosea	3123.29	Delftia	12	0.48623
Bosea	3123.29	DNF00809	242.424	0.135501
Bosea	3123.29	Elizabethkingia	15.9312	0.532634
Bosea	3123.29	Gemella	173.714	0.152138
Bosea	3123.29	Herbaspirillum	21.7645	0.573577
Bosea	3123.29	Klebsiella	1976.09	0.112381
Bosea	3123.29	Micrococcus	968.018	0.100807
Bosea	3123.29	Ochrobactrum	718.377	0.452607
Bosea	3123.29	Pseudomonas	525.04	0.526827
Bosea	3123.29	Sneathia	2389.71	0.117994
Bosea	3123.29	Sphingobium	241.942	0.765183
Bosea	3123.29	Sphingomonas	311.156	0.204347
Bosea	3123.29	Stenotrophomonas	305.348	0.755937
Brevibacterium	81.8696	Actinomyces	61.1377	0.16309
Brevibacterium	81.8696	Arcanobacterium	66.9565	0.12673
Brevibacterium	81.8696	Delftia	12	0.281136
Brevibacterium	81.8696	Elizabethkingia	15.9312	0.17071
Brevibacterium	81.8696	Herbaspirillum	21.7645	0.146541
Brevibacterium	81.8696	Microbacterium	28.1304	0.346842
Brevibacterium	81.8696	Mobiluncus	58.1014	0.179035
Brevibacterium	81.8696	Paenibacillus	53.8551	0.114167
Brevibacterium	81.8696	Prevotella_6	77.9819	0.245603
Brevundimonas	192.931	Actinomyces	61.1377	0.17963
Brevundimonas	192.931	Aminobacter	31.5072	0.127888
Brevundimonas	192.931	Arcanobacterium	66.9565	0.133225
Brevundimonas	192.931	Brevibacterium	81.8696	0.462554
Brevundimonas	192.931	Campylobacter	55.2283	0.10944
Brevundimonas	192.931	Delftia	12	0.269421
Brevundimonas	192.931	Elizabethkingia	15.9312	0.171696
Brevundimonas	192.931	Enhydrobacter	106.083	0.23432
Brevundimonas	192.931	Gemella	173.714	0.128555
Brevundimonas	192.931	Herbaspirillum	21.7645	0.138676
Brevundimonas	192.931	Microbacterium	28.1304	0.328517
Brevundimonas	192.931	Mobiluncus	58.1014	0.231843
Brevundimonas	192.931	Paracoccus	64.8225	0.158013
Brevundimonas	192.931	Peptostreptococcus	83.058	0.187167
Brevundimonas	192.931	Phyllobacterium	134.859	0.207965
Brevundimonas	192.931	Porphyromonas	98.9601	0.217438
Brevundimonas	192.931	Prevotella_6	77.9819	0.254445
Brevundimonas	192.931	Variovorax	140.348	0.149904
Burkholderia-Caballeronia-Paraburkholderia	243.746	Actinomyces	61.1377	0.170541
Burkholderia-Caballeronia-Paraburkholderia	243.746	Allorhizobium-Neorhizobium-Pararhizobium-Rhizobium	17.4928	0.364354
Burkholderia-Caballeronia-Paraburkholderia	243.746	Anaerococcus	235.098	0.170857
Burkholderia-Caballeronia-Paraburkholderia	243.746	Arcanobacterium	66.9565	0.114068
Burkholderia-Caballeronia-Paraburkholderia	243.746	Delftia	12	0.328209
Burkholderia-Caballeronia-Paraburkholderia	243.746	Dialister	236.225	0.246165
Burkholderia-Caballeronia-Paraburkholderia	243.746	DNF00809	242.424	0.230316
Burkholderia-Caballeronia-Paraburkholderia	243.746	Elizabethkingia	15.9312	0.38557
Burkholderia-Caballeronia-Paraburkholderia	243.746	Enhydrobacter	106.083	0.11378
Burkholderia-Caballeronia-Paraburkholderia	243.746	Gemella	173.714	0.204245
Burkholderia-Caballeronia-Paraburkholderia	243.746	Herbaspirillum	21.7645	0.376748
Burkholderia-Caballeronia-Paraburkholderia	243.746	Mobiluncus	58.1014	0.193707
Burkholderia-Caballeronia-Paraburkholderia	243.746	Phyllobacterium	134.859	0.226154
Burkholderia-Caballeronia-Paraburkholderia	243.746	Porphyromonas	98.9601	0.14799
Burkholderia-Caballeronia-Paraburkholderia	243.746	Prevotella_6	77.9819	0.157117
Burkholderia-Caballeronia-Paraburkholderia	243.746	Sphingobium	241.942	0.437478
Burkholderia-Caballeronia-Paraburkholderia	243.746	Variovorax	140.348	0.146616
Campylobacter	55.2283	Allorhizobium-Neorhizobium-Pararhizobium-Rhizobium	17.4928	0.134881
Campylobacter	55.2283	Delftia	12	0.189353
Campylobacter	55.2283	Elizabethkingia	15.9312	0.207763
Campylobacter	55.2283	Finegoldia	53.6993	0.175555
Campylobacter	55.2283	Herbaspirillum	21.7645	0.175762
Campylobacter	55.2283	Moryella	42.3986	0.249172
Campylobacter	55.2283	Prevotella_7	36.5217	0.103177
Campylobacter	55.2283	W5053	34.0507	0.300545
Chlamydia	254.514	Actinomyces	61.1377	0.214217
Chlamydia	254.514	Anaerococcus	235.098	0.141808
Chlamydia	254.514	Dialister	236.225	0.168088
Chlamydia	254.514	Finegoldia	53.6993	0.103716
Chlamydia	254.514	Kocuria	11.1775	0.118546
Chlamydia	254.514	Streptomyces	11.2283	0.194728
Chlamydia	254.514	Tannerella	13.6123	0.106303
Chryseobacterium	298.92	[Eubacterium]_yurii_group	16.3804	0.150014
Chryseobacterium	298.92	Aerococcus	246.178	0.161796
Chryseobacterium	298.92	Anaerococcus	235.098	0.216154
Chryseobacterium	298.92	Arcanobacterium	66.9565	0.131277
Chryseobacterium	298.92	Brevibacterium	81.8696	0.119308
Chryseobacterium	298.92	Brevundimonas	192.931	0.121897
Chryseobacterium	298.92	Dialister	236.225	0.302844
Chryseobacterium	298.92	DNF00809	242.424	0.199452
Chryseobacterium	298.92	Enhydrobacter	106.083	0.186973
Chryseobacterium	298.92	Gemella	173.714	0.191719
Chryseobacterium	298.92	Kocuria	11.1775	0.21926
Chryseobacterium	298.92	Lactococcus	60.721	0.154183
Chryseobacterium	298.92	Leifsonia	206.779	0.153042
Chryseobacterium	298.92	Microbacterium	28.1304	0.188326
Chryseobacterium	298.92	Morganella	36.4022	0.152553
Chryseobacterium	298.92	Paenibacillus	53.8551	0.124949
Chryseobacterium	298.92	Parabacteroides	28.8152	0.159267
Chryseobacterium	298.92	Paracoccus	64.8225	0.173516
Chryseobacterium	298.92	Parvimonas	278.826	0.147738
Chryseobacterium	298.92	Peptostreptococcus	83.058	0.10097
Chryseobacterium	298.92	Phyllobacterium	134.859	0.195458
Chryseobacterium	298.92	Porphyromonas	98.9601	0.115495
Chryseobacterium	298.92	Streptomyces	11.2283	0.14922
Chryseobacterium	298.92	Tannerella	13.6123	0.136046
Chryseobacterium	298.92	uncultured_bacterium_f_Paracaedibacteraceae	21.1775	0.138951
Chryseobacterium	298.92	Variovorax	140.348	0.120119
Citrobacter	541.094	Aerococcus	246.178	0.117815
Citrobacter	541.094	Anaerococcus	235.098	0.131158
Citrobacter	541.094	Arcanobacterium	66.9565	0.10537
Citrobacter	541.094	Bacteroides	94.8261	0.17511
Citrobacter	541.094	Chryseobacterium	298.92	0.126005
Citrobacter	541.094	Dialister	236.225	0.192116
Citrobacter	541.094	DNF00809	242.424	0.15264
Citrobacter	541.094	Enhydrobacter	106.083	0.132567
Citrobacter	541.094	Kocuria	11.1775	0.156182
Citrobacter	541.094	Lactococcus	60.721	0.126791
Citrobacter	541.094	Leifsonia	206.779	0.121051
Citrobacter	541.094	Megasphaera	501.025	0.168692
Citrobacter	541.094	Paenibacillus	53.8551	0.127227
Citrobacter	541.094	Parvimonas	278.826	0.120335
Citrobacter	541.094	Peptoniphilus	366.072	0.184791
Citrobacter	541.094	Prevotella_6	77.9819	0.141081
Citrobacter	541.094	Proteus	322.935	0.163413
Citrobacter	541.094	Pseudomonas	525.04	0.120681
Citrobacter	541.094	Sphingomonas	311.156	0.103372
Citrobacter	541.094	Stenotrophomonas	305.348	0.113188
Corynebacterium_1	1560.09	Aerococcus	246.178	0.101797
Corynebacterium_1	1560.09	Aminobacter	31.5072	0.134296
Corynebacterium_1	1560.09	Arcanobacterium	66.9565	0.100508
Corynebacterium_1	1560.09	Atopobium	1510.43	0.141669
Corynebacterium_1	1560.09	Brevibacterium	81.8696	0.226532
Corynebacterium_1	1560.09	Brevundimonas	192.931	0.153653
Corynebacterium_1	1560.09	Dialister	236.225	0.132179
Corynebacterium_1	1560.09	DNF00809	242.424	0.207407
Corynebacterium_1	1560.09	Fastidiosipila	1121.72	0.202951
Corynebacterium_1	1560.09	Gemella	173.714	0.130174
Corynebacterium_1	1560.09	Kocuria	11.1775	0.196835
Corynebacterium_1	1560.09	Leifsonia	206.779	0.134609
Corynebacterium_1	1560.09	Massilia	451.004	0.132405
Corynebacterium_1	1560.09	Megasphaera	501.025	0.179752
Corynebacterium_1	1560.09	Microbacterium	28.1304	0.157893
Corynebacterium_1	1560.09	Micrococcus	968.018	0.15307
Corynebacterium_1	1560.09	Mycoplasma	252.518	0.154913
Corynebacterium_1	1560.09	Ochrobactrum	718.377	0.166133
Corynebacterium_1	1560.09	Parvimonas	278.826	0.170529
Corynebacterium_1	1560.09	Tannerella	13.6123	0.115074
Dialister	236.225	[Eubacterium]_yurii_group	16.3804	0.228345
Dialister	236.225	Actinomyces	61.1377	0.279549
Dialister	236.225	Allorhizobium-Neorhizobium-Pararhizobium-Rhizobium	17.4928	0.2287
Dialister	236.225	Aminobacter	31.5072	0.182889
Dialister	236.225	Anaerococcus	235.098	0.512886
Dialister	236.225	Arcanobacterium	66.9565	0.228535
Dialister	236.225	Bacteroides	94.8261	0.121982
Dialister	236.225	Brevibacterium	81.8696	0.292131
Dialister	236.225	Brevundimonas	192.931	0.293057
Dialister	236.225	Delftia	12	0.303617
Dialister	236.225	Elizabethkingia	15.9312	0.257469
Dialister	236.225	Enhydrobacter	106.083	0.328074
Dialister	236.225	Finegoldia	53.6993	0.215045
Dialister	236.225	Fusobacterium	80.8877	0.1144
Dialister	236.225	Gemella	173.714	0.405873
Dialister	236.225	Herbaspirillum	21.7645	0.263238
Dialister	236.225	Kocuria	11.1775	0.265685
Dialister	236.225	Lactococcus	60.721	0.236992
Dialister	236.225	Leifsonia	206.779	0.275705
Dialister	236.225	Microbacterium	28.1304	0.290808
Dialister	236.225	Mobiluncus	58.1014	0.227284
Dialister	236.225	Morganella	36.4022	0.169388
Dialister	236.225	Paenibacillus	53.8551	0.292953
Dialister	236.225	Parabacteroides	28.8152	0.226681
Dialister	236.225	Paracoccus	64.8225	0.245632
Dialister	236.225	Peptostreptococcus	83.058	0.246895
Dialister	236.225	Phyllobacterium	134.859	0.339074
Dialister	236.225	Porphyromonas	98.9601	0.314334
Dialister	236.225	Prevotella_6	77.9819	0.365709
Dialister	236.225	Streptomyces	11.2283	0.224692
Dialister	236.225	Tannerella	13.6123	0.223401
Dialister	236.225	uncultured_bacterium_f_Paracaedibacteraceae	21.1775	0.213362
Dialister	236.225	Variovorax	140.348	0.272775
DNF00809	242.424	[Eubacterium]_yurii_group	16.3804	0.135904
DNF00809	242.424	Actinomyces	61.1377	0.194272
DNF00809	242.424	Allorhizobium-Neorhizobium-Pararhizobium-Rhizobium	17.4928	0.207078
DNF00809	242.424	Aminobacter	31.5072	0.182445
DNF00809	242.424	Anaerococcus	235.098	0.166697
DNF00809	242.424	Arcanobacterium	66.9565	0.309698
DNF00809	242.424	Bacteroides	94.8261	0.142118
DNF00809	242.424	Brevibacterium	81.8696	0.234569
DNF00809	242.424	Brevundimonas	192.931	0.178259
DNF00809	242.424	Delftia	12	0.212525
DNF00809	242.424	Dialister	236.225	0.518084
DNF00809	242.424	Elizabethkingia	15.9312	0.215336
DNF00809	242.424	Enhydrobacter	106.083	0.219996
DNF00809	242.424	Fusobacterium	80.8877	0.199684
DNF00809	242.424	Gemella	173.714	0.482959
DNF00809	242.424	Herbaspirillum	21.7645	0.262041
DNF00809	242.424	Kocuria	11.1775	0.213917
DNF00809	242.424	Lactococcus	60.721	0.180317
DNF00809	242.424	Leifsonia	206.779	0.152503
DNF00809	242.424	Mobiluncus	58.1014	0.220857
DNF00809	242.424	Paenibacillus	53.8551	0.164419
DNF00809	242.424	Paracoccus	64.8225	0.147228
DNF00809	242.424	Phyllobacterium	134.859	0.267892
DNF00809	242.424	Prevotella_6	77.9819	0.221501
DNF00809	242.424	Sphingobium	241.942	0.187599
DNF00809	242.424	Streptomyces	11.2283	0.144143
DNF00809	242.424	uncultured_bacterium_f_Paracaedibacteraceae	21.1775	0.165694
DNF00809	242.424	Variovorax	140.348	0.176881
DNF00809	242.424	W5053	34.0507	0.180253
Elizabethkingia	15.9312	Delftia	12	0.438936
Enhydrobacter	106.083	[Eubacterium]_yurii_group	16.3804	0.120091
Enhydrobacter	106.083	Actinomyces	61.1377	0.129945
Enhydrobacter	106.083	Aminobacter	31.5072	0.16261
Enhydrobacter	106.083	Arcanobacterium	66.9565	0.136176
Enhydrobacter	106.083	Brevibacterium	81.8696	0.199404
Enhydrobacter	106.083	Kocuria	11.1775	0.175936
Enhydrobacter	106.083	Lactococcus	60.721	0.17844
Enhydrobacter	106.083	Microbacterium	28.1304	0.2397
Enhydrobacter	106.083	Mobiluncus	58.1014	0.113651
Enhydrobacter	106.083	Morganella	36.4022	0.162641
Enhydrobacter	106.083	Paenibacillus	53.8551	0.201879
Enhydrobacter	106.083	Paracoccus	64.8225	0.257564
Enhydrobacter	106.083	Porphyromonas	98.9601	0.181378
Enhydrobacter	106.083	Prevotella_6	77.9819	0.148657
Enhydrobacter	106.083	Streptomyces	11.2283	0.169807
Enhydrobacter	106.083	uncultured_bacterium_f_Paracaedibacteraceae	21.1775	0.190222
Enhydrobacter	106.083	W5053	34.0507	0.130458
Enterococcus	7406.45	Aerococcus	246.178	0.123494
Enterococcus	7406.45	Atopobium	1510.43	0.230599
Enterococcus	7406.45	Bifidobacterium	289.301	0.144087
Enterococcus	7406.45	DNF00809	242.424	0.197959
Enterococcus	7406.45	Fastidiosipila	1121.72	0.203838
Enterococcus	7406.45	Finegoldia	53.6993	0.105277
Enterococcus	7406.45	Gardnerella	4349.42	0.16885
Enterococcus	7406.45	Gemella	173.714	0.160086
Enterococcus	7406.45	Klebsiella	1976.09	0.207101
Enterococcus	7406.45	Lactococcus	60.721	0.135348
Enterococcus	7406.45	Leifsonia	206.779	0.167754
Enterococcus	7406.45	Megasphaera	501.025	0.157082
Enterococcus	7406.45	Mycoplasma	252.518	0.129696
Enterococcus	7406.45	Parabacteroides	28.8152	0.141738
Enterococcus	7406.45	Parvimonas	278.826	0.198485
Enterococcus	7406.45	Prevotella	1259.26	0.146948
Enterococcus	7406.45	Proteus	322.935	0.213963
Enterococcus	7406.45	Sneathia	2389.71	0.193723
Enterococcus	7406.45	uncultured_bacterium_f_Enterobacteriaceae	794.08	0.135773
Enterococcus	7406.45	uncultured_bacterium_f_Paracaedibacteraceae	21.1775	0.145994
Enterococcus	7406.45	W5053	34.0507	0.147282
Escherichia-Shigella	10159.8	Achromobacter	483.514	0.17802
Escherichia-Shigella	10159.8	Aminobacter	31.5072	0.159526
Escherichia-Shigella	10159.8	Bacteroides	94.8261	0.236272
Escherichia-Shigella	10159.8	Brevibacterium	81.8696	0.13282
Escherichia-Shigella	10159.8	Citrobacter	541.094	0.289262
Escherichia-Shigella	10159.8	Delftia	12	0.226315
Escherichia-Shigella	10159.8	Enterococcus	7406.45	0.143837
Escherichia-Shigella	10159.8	Herbaspirillum	21.7645	0.125455
Escherichia-Shigella	10159.8	Klebsiella	1976.09	0.224082
Escherichia-Shigella	10159.8	Morganella	36.4022	0.164598
Escherichia-Shigella	10159.8	Ochrobactrum	718.377	0.328833
Escherichia-Shigella	10159.8	Parabacteroides	28.8152	0.149982
Escherichia-Shigella	10159.8	Proteus	322.935	0.211547
Escherichia-Shigella	10159.8	Pseudomonas	525.04	0.202036
Escherichia-Shigella	10159.8	Sphingobium	241.942	0.119862
Escherichia-Shigella	10159.8	Streptomyces	11.2283	0.171126
Escherichia-Shigella	10159.8	Tannerella	13.6123	0.11011
Escherichia-Shigella	10159.8	uncultured_bacterium_f_Enterobacteriaceae	794.08	0.134626
Escherichia-Shigella	10159.8	W5053	34.0507	0.117491
Ezakiella	127.746	Actinomyces	61.1377	0.158804
Ezakiella	127.746	Campylobacter	55.2283	0.244365
Ezakiella	127.746	Finegoldia	53.6993	0.275764
Ezakiella	127.746	Mobiluncus	58.1014	0.160787
Ezakiella	127.746	Moryella	42.3986	0.24624
Ezakiella	127.746	Porphyromonas	98.9601	0.349835
Ezakiella	127.746	Prevotella_6	77.9819	0.170224
Ezakiella	127.746	Veillonella	104.685	0.143858
Ezakiella	127.746	W5053	34.0507	0.303084
Fastidiosipila	1121.72	[Eubacterium]_yurii_group	16.3804	0.126416
Fastidiosipila	1121.72	Achromobacter	483.514	0.159039
Fastidiosipila	1121.72	Acidovorax	277.5	0.125199
Fastidiosipila	1121.72	Actinomyces	61.1377	0.266792
Fastidiosipila	1121.72	Aerococcus	246.178	0.308849
Fastidiosipila	1121.72	Allorhizobium-Neorhizobium-Pararhizobium-Rhizobium	17.4928	0.21676
Fastidiosipila	1121.72	Aminobacter	31.5072	0.14838
Fastidiosipila	1121.72	Anaerococcus	235.098	0.164654
Fastidiosipila	1121.72	Arcanobacterium	66.9565	0.397384
Fastidiosipila	1121.72	Bacteroides	94.8261	0.169538
Fastidiosipila	1121.72	Bifidobacterium	289.301	0.169803
Fastidiosipila	1121.72	Brevibacterium	81.8696	0.184689
Fastidiosipila	1121.72	Brevundimonas	192.931	0.16192
Fastidiosipila	1121.72	Burkholderia-Caballeronia-Paraburkholderia	243.746	0.218878
Fastidiosipila	1121.72	Chryseobacterium	298.92	0.224305
Fastidiosipila	1121.72	Delftia	12	0.224087
Fastidiosipila	1121.72	Dialister	236.225	0.508741
Fastidiosipila	1121.72	DNF00809	242.424	0.692705
Fastidiosipila	1121.72	Elizabethkingia	15.9312	0.266628
Fastidiosipila	1121.72	Enhydrobacter	106.083	0.299221
Fastidiosipila	1121.72	Fusobacterium	80.8877	0.147396
Fastidiosipila	1121.72	Gemella	173.714	0.503323
Fastidiosipila	1121.72	Granulicatella	323.46	0.174959
Fastidiosipila	1121.72	Herbaspirillum	21.7645	0.2674
Fastidiosipila	1121.72	Kocuria	11.1775	0.227665
Fastidiosipila	1121.72	Lactococcus	60.721	0.220515
Fastidiosipila	1121.72	Leifsonia	206.779	0.204281
Fastidiosipila	1121.72	Massilia	451.004	0.112923
Fastidiosipila	1121.72	Megasphaera	501.025	0.667976
Fastidiosipila	1121.72	Microbacterium	28.1304	0.196372
Fastidiosipila	1121.72	Micrococcus	968.018	0.205439
Fastidiosipila	1121.72	Mobiluncus	58.1014	0.247785
Fastidiosipila	1121.72	Morganella	36.4022	0.132426
Fastidiosipila	1121.72	Mycoplasma	252.518	0.379017
Fastidiosipila	1121.72	Ochrobactrum	718.377	0.345305
Fastidiosipila	1121.72	Paenibacillus	53.8551	0.190063
Fastidiosipila	1121.72	Paracoccus	64.8225	0.196126
Fastidiosipila	1121.72	Parvimonas	278.826	0.598071
Fastidiosipila	1121.72	Peptoniphilus	366.072	0.346583
Fastidiosipila	1121.72	Phyllobacterium	134.859	0.246482
Fastidiosipila	1121.72	Porphyromonas	98.9601	0.167113
Fastidiosipila	1121.72	Prevotella_6	77.9819	0.248145
Fastidiosipila	1121.72	Proteus	322.935	0.175958
Fastidiosipila	1121.72	Pseudomonas	525.04	0.164544
Fastidiosipila	1121.72	Rikenellaceae_RC9_gut_group	16.7754	0.130966
Fastidiosipila	1121.72	Sphingobium	241.942	0.193895
Fastidiosipila	1121.72	Sphingomonas	311.156	0.108907
Fastidiosipila	1121.72	Stenotrophomonas	305.348	0.132551
Fastidiosipila	1121.72	Streptomyces	11.2283	0.179989
Fastidiosipila	1121.72	Tannerella	13.6123	0.197124
Fastidiosipila	1121.72	uncultured_bacterium_f_Paracaedibacteraceae	21.1775	0.20986
Fastidiosipila	1121.72	uncultured_bacterium_o_Saccharimonadales	335.424	0.196031
Fastidiosipila	1121.72	Variovorax	140.348	0.152101
Fastidiosipila	1121.72	W5053	34.0507	0.140271
Finegoldia	53.6993	Tannerella	13.6123	0.154251
Fusobacterium	80.8877	[Eubacterium]_yurii_group	16.3804	0.199731
Fusobacterium	80.8877	Campylobacter	55.2283	0.146319
Fusobacterium	80.8877	Morganella	36.4022	0.113701
Fusobacterium	80.8877	Streptomyces	11.2283	0.139151
Fusobacterium	80.8877	Tannerella	13.6123	0.186529
Fusobacterium	80.8877	uncultured_bacterium_f_Paracaedibacteraceae	21.1775	0.225983
Fusobacterium	80.8877	W5053	34.0507	0.211832
Gardnerella	4349.42	Atopobium	1510.43	0.659312
Gardnerella	4349.42	Aerococcus	246.178	0.526786
Gardnerella	4349.42	Sneathia	2389.71	0.498555
Gardnerella	4349.42	Dialister	236.225	0.496011
Gardnerella	4349.42	DNF00809	242.424	0.491852
Gardnerella	4349.42	Prevotella	1259.26	0.43136
Gardnerella	4349.42	Fastidiosipila	1121.72	0.42874
Gardnerella	4349.42	Megasphaera	501.025	0.428454
Gardnerella	4349.42	Gemella	173.714	0.416708
Gardnerella	4349.42	Parvimonas	278.826	0.314343
Gardnerella	4349.42	Phyllobacterium	134.859	0.293249
Gardnerella	4349.42	Ochrobactrum	718.377	0.272849
Gardnerella	4349.42	Chryseobacterium	298.92	0.262858
Gardnerella	4349.42	Micrococcus	968.018	0.254686
Gardnerella	4349.42	Mycoplasma	252.518	0.254657
Gardnerella	4349.42	Elizabethkingia	15.9312	0.247066
Gardnerella	4349.42	Fusobacterium	80.8877	0.241095
Gardnerella	4349.42	Leifsonia	206.779	0.238273
Gardnerella	4349.42	Paracoccus	64.8225	0.235729
Gardnerella	4349.42	Herbaspirillum	21.7645	0.232537
Gardnerella	4349.42	W5053	34.0507	0.230631
Gardnerella	4349.42	Allorhizobium-Neorhizobium-Pararhizobium-Rhizobium	17.4928	0.227679
Gardnerella	4349.42	Enhydrobacter	106.083	0.207728
Gardnerella	4349.42	uncultured_bacterium_f_Paracaedibacteraceae	21.1775	0.206126
Gardnerella	4349.42	Brevibacterium	81.8696	0.205747
Gardnerella	4349.42	Ureaplasma	346.199	0.205017
Gardnerella	4349.42	Paenibacillus	53.8551	0.203618
Gardnerella	4349.42	Delftia	12	0.199425
Gardnerella	4349.42	Anaerococcus	235.098	0.19159
Gardnerella	4349.42	Pseudomonas	525.04	0.191331
Gardnerella	4349.42	Kocuria	11.1775	0.190746
Gardnerella	4349.42	Lactococcus	60.721	0.179416
Gardnerella	4349.42	uncultured_bacterium_f_Enterobacteriaceae	794.08	0.179252
Gardnerella	4349.42	Peptoniphilus	366.072	0.17884
Gardnerella	4349.42	Variovorax	140.348	0.178592
Gardnerella	4349.42	Burkholderia-Caballeronia-Paraburkholderia	243.746	0.173842
Gardnerella	4349.42	[Eubacterium]_yurii_group	16.3804	0.170329
Gardnerella	4349.42	Sphingomonas	311.156	0.166372
Gardnerella	4349.42	Sphingobium	241.942	0.165898
Gardnerella	4349.42	Brevundimonas	192.931	0.162392
Gardnerella	4349.42	Stenotrophomonas	305.348	0.155024
Gardnerella	4349.42	Prevotella_6	77.9819	0.152886
Gardnerella	4349.42	Veillonella	104.685	0.145579
Gardnerella	4349.42	Tannerella	13.6123	0.139897
Gardnerella	4349.42	Achromobacter	483.514	0.137232
Gardnerella	4349.42	Ezakiella	127.746	0.133801
Gardnerella	4349.42	Acidovorax	277.5	0.13037
Gardnerella	4349.42	uncultured_bacterium_o_Saccharimonadales	335.424	0.12647
Gardnerella	4349.42	Granulicatella	323.46	0.123432
Gardnerella	4349.42	Aminobacter	31.5072	0.119507
Gardnerella	4349.42	Massilia	451.004	0.117426
Gardnerella	4349.42	Proteus	322.935	0.117357
Gardnerella	4349.42	Streptomyces	11.2283	0.114637
Gardnerella	4349.42	Morganella	36.4022	0.111193
Gardnerella	4349.42	Bosea	3123.29	0.109492
Gemella	173.714	Actinomyces	61.1377	0.143972
Gemella	173.714	Allorhizobium-Neorhizobium-Pararhizobium-Rhizobium	17.4928	0.217963
Gemella	173.714	Aminobacter	31.5072	0.142207
Gemella	173.714	Arcanobacterium	66.9565	0.24944
Gemella	173.714	Bacteroides	94.8261	0.154206
Gemella	173.714	Brevibacterium	81.8696	0.195911
Gemella	173.714	Elizabethkingia	15.9312	0.195984
Gemella	173.714	Enhydrobacter	106.083	0.214288
Gemella	173.714	Finegoldia	53.6993	0.138045
Gemella	173.714	Fusobacterium	80.8877	0.13648
Gemella	173.714	Herbaspirillum	21.7645	0.200349
Gemella	173.714	Kocuria	11.1775	0.212832
Gemella	173.714	Lactococcus	60.721	0.146261
Gemella	173.714	Microbacterium	28.1304	0.220015
Gemella	173.714	Moryella	42.3986	0.117563
Gemella	173.714	Paenibacillus	53.8551	0.150458
Gemella	173.714	Parabacteroides	28.8152	0.165051
Gemella	173.714	Paracoccus	64.8225	0.133706
Gemella	173.714	Phyllobacterium	134.859	0.216515
Gemella	173.714	Tannerella	13.6123	0.166409
Gemella	173.714	Variovorax	140.348	0.168787
Gemella	173.714	Veillonella	104.685	0.170169
Gemella	173.714	W5053	34.0507	0.154515
Granulicatella	323.46	Dialister	236.225	0.153457
Granulicatella	323.46	DNF00809	242.424	0.157446
Granulicatella	323.46	Gemella	173.714	0.142989
Granulicatella	323.46	Mobiluncus	58.1014	0.123512
Granulicatella	323.46	Mycoplasma	252.518	0.173209
Granulicatella	323.46	Parvimonas	278.826	0.111912
Granulicatella	323.46	Phyllobacterium	134.859	0.198157
Granulicatella	323.46	Porphyromonas	98.9601	0.132327
Granulicatella	323.46	Prevotella_6	77.9819	0.131308
Herbaspirillum	21.7645	Allorhizobium-Neorhizobium-Pararhizobium-Rhizobium	17.4928	0.554472
Herbaspirillum	21.7645	Delftia	12	0.467109
Herbaspirillum	21.7645	Elizabethkingia	15.9312	0.555677
Herbaspirillum	21.7645	Rikenellaceae_RC9_gut_group	16.7754	0.103923
Klebsiella	1976.09	Achromobacter	483.514	0.127978
Klebsiella	1976.09	Acidovorax	277.5	0.129154
Klebsiella	1976.09	Aminobacter	31.5072	0.11043
Klebsiella	1976.09	Atopobium	1510.43	0.203231
Klebsiella	1976.09	Bacteroides	94.8261	0.199163
Klebsiella	1976.09	Chlamydia	254.514	0.151407
Klebsiella	1976.09	Citrobacter	541.094	0.403907
Klebsiella	1976.09	Dialister	236.225	0.169025
Klebsiella	1976.09	DNF00809	242.424	0.168091
Klebsiella	1976.09	Fastidiosipila	1121.72	0.12884
Klebsiella	1976.09	Fusobacterium	80.8877	0.100824
Klebsiella	1976.09	Lactococcus	60.721	0.203677
Klebsiella	1976.09	Leifsonia	206.779	0.11227
Klebsiella	1976.09	Megasphaera	501.025	0.167314
Klebsiella	1976.09	Morganella	36.4022	0.129026
Klebsiella	1976.09	Parvimonas	278.826	0.179558
Klebsiella	1976.09	Peptoniphilus	366.072	0.147668
Klebsiella	1976.09	Prevotella	1259.26	0.165383
Klebsiella	1976.09	Proteus	322.935	0.218405
Klebsiella	1976.09	Pseudomonas	525.04	0.140419
Klebsiella	1976.09	Sphingobium	241.942	0.103378
Klebsiella	1976.09	Stenotrophomonas	305.348	0.142186
Klebsiella	1976.09	Streptomyces	11.2283	0.152108
Klebsiella	1976.09	Tannerella	13.6123	0.159087
Klebsiella	1976.09	uncultured_bacterium_f_Enterobacteriaceae	794.08	0.336764
Klebsiella	1976.09	uncultured_bacterium_f_Paracaedibacteraceae	21.1775	0.126187
Klebsiella	1976.09	uncultured_bacterium_o_Saccharimonadales	335.424	0.116514
Klebsiella	1976.09	W5053	34.0507	0.179538
Lactobacillus	15511.7	[Eubacterium]_yurii_group	16.3804	0.169987
Lactobacillus	15511.7	Achromobacter	483.514	0.132259
Lactobacillus	15511.7	Actinomyces	61.1377	0.178403
Lactobacillus	15511.7	Aerococcus	246.178	0.156961
Lactobacillus	15511.7	Allorhizobium-Neorhizobium-Pararhizobium-Rhizobium	17.4928	0.136152
Lactobacillus	15511.7	Aminobacter	31.5072	0.124597
Lactobacillus	15511.7	Anaerococcus	235.098	0.218432
Lactobacillus	15511.7	Arcanobacterium	66.9565	0.149961
Lactobacillus	15511.7	Atopobium	1510.43	0.315985
Lactobacillus	15511.7	Bosea	3123.29	0.122552
Lactobacillus	15511.7	Brevibacterium	81.8696	0.193992
Lactobacillus	15511.7	Brevundimonas	192.931	0.118636
Lactobacillus	15511.7	Burkholderia-Caballeronia-Paraburkholderia	243.746	0.1414
Lactobacillus	15511.7	Chryseobacterium	298.92	0.19811
Lactobacillus	15511.7	Dialister	236.225	0.340405
Lactobacillus	15511.7	DNF00809	242.424	0.232596
Lactobacillus	15511.7	Elizabethkingia	15.9312	0.136079
Lactobacillus	15511.7	Enhydrobacter	106.083	0.185424
Lactobacillus	15511.7	Escherichia-Shigella	10159.8	0.178977
Lactobacillus	15511.7	Fastidiosipila	1121.72	0.278227
Lactobacillus	15511.7	Gemella	173.714	0.205511
Lactobacillus	15511.7	Kocuria	11.1775	0.175529
Lactobacillus	15511.7	Lactococcus	60.721	0.20653
Lactobacillus	15511.7	Leifsonia	206.779	0.204494
Lactobacillus	15511.7	Megasphaera	501.025	0.186898
Lactobacillus	15511.7	Microbacterium	28.1304	0.18509
Lactobacillus	15511.7	Mycoplasma	252.518	0.138054
Lactobacillus	15511.7	Ochrobactrum	718.377	0.306975
Lactobacillus	15511.7	Paenibacillus	53.8551	0.172682
Lactobacillus	15511.7	Parabacteroides	28.8152	0.188752
Lactobacillus	15511.7	Paracoccus	64.8225	0.137262
Lactobacillus	15511.7	Parvimonas	278.826	0.222793
Lactobacillus	15511.7	Peptoniphilus	366.072	0.25151
Lactobacillus	15511.7	Peptostreptococcus	83.058	0.185043
Lactobacillus	15511.7	Phyllobacterium	134.859	0.199463
Lactobacillus	15511.7	Porphyromonas	98.9601	0.141707
Lactobacillus	15511.7	Prevotella	1259.26	0.282079
Lactobacillus	15511.7	Proteus	322.935	0.104478
Lactobacillus	15511.7	Sneathia	2389.71	0.249779
Lactobacillus	15511.7	Sphingobium	241.942	0.116501
Lactobacillus	15511.7	Staphylococcus	8942.84	0.141984
Lactobacillus	15511.7	Streptococcus	3049.61	0.220227
Lactobacillus	15511.7	Tannerella	13.6123	0.19651
Lactobacillus	15511.7	Ureaplasma	346.199	0.306272
Lactococcus	60.721	Aminobacter	31.5072	0.131569
Lactococcus	60.721	Kocuria	11.1775	0.171855
Lactococcus	60.721	Morganella	36.4022	0.153872
Lactococcus	60.721	Paenibacillus	53.8551	0.222511
Lactococcus	60.721	Streptomyces	11.2283	0.159134
Lactococcus	60.721	Tannerella	13.6123	0.19496
Lactococcus	60.721	uncultured_bacterium_f_Paracaedibacteraceae	21.1775	0.141308
Leifsonia	206.779	[Eubacterium]_yurii_group	16.3804	0.109804
Leifsonia	206.779	Actinomyces	61.1377	0.171968
Leifsonia	206.779	Aminobacter	31.5072	0.131611
Leifsonia	206.779	Brevibacterium	81.8696	0.348027
Leifsonia	206.779	Brevundimonas	192.931	0.344711
Leifsonia	206.779	Enhydrobacter	106.083	0.248825
Leifsonia	206.779	Gemella	173.714	0.177884
Leifsonia	206.779	Microbacterium	28.1304	0.212817
Leifsonia	206.779	Mobiluncus	58.1014	0.156664
Leifsonia	206.779	Paenibacillus	53.8551	0.165669
Leifsonia	206.779	Peptostreptococcus	83.058	0.153317
Leifsonia	206.779	Phyllobacterium	134.859	0.133211
Leifsonia	206.779	Porphyromonas	98.9601	0.150619
Leifsonia	206.779	Prevotella_6	77.9819	0.19729
Leifsonia	206.779	Streptomyces	11.2283	0.131408
Leifsonia	206.779	uncultured_bacterium_f_Paracaedibacteraceae	21.1775	0.146616
Leifsonia	206.779	Variovorax	140.348	0.101818
Massilia	451.004	Actinomyces	61.1377	0.248835
Massilia	451.004	Anaerococcus	235.098	0.111429
Massilia	451.004	Arcanobacterium	66.9565	0.104754
Massilia	451.004	Brevibacterium	81.8696	0.305538
Massilia	451.004	Brevundimonas	192.931	0.298133
Massilia	451.004	Campylobacter	55.2283	0.159406
Massilia	451.004	Delftia	12	0.194525
Massilia	451.004	Dialister	236.225	0.145482
Massilia	451.004	Elizabethkingia	15.9312	0.191515
Massilia	451.004	Herbaspirillum	21.7645	0.126519
Massilia	451.004	Leifsonia	206.779	0.198185
Massilia	451.004	Microbacterium	28.1304	0.148458
Massilia	451.004	Mobiluncus	58.1014	0.185842
Massilia	451.004	Moryella	42.3986	0.154367
Massilia	451.004	Peptoniphilus	366.072	0.128707
Massilia	451.004	Porphyromonas	98.9601	0.130772
Massilia	451.004	Prevotella_6	77.9819	0.259846
Massilia	451.004	Sphingobium	241.942	0.168651
Massilia	451.004	Sphingomonas	311.156	0.412993
Massilia	451.004	Stenotrophomonas	305.348	0.234196
Megasphaera	501.025	[Eubacterium]_yurii_group	16.3804	0.133821
Megasphaera	501.025	Achromobacter	483.514	0.136822
Megasphaera	501.025	Acidovorax	277.5	0.128022
Megasphaera	501.025	Actinomyces	61.1377	0.205775
Megasphaera	501.025	Aerococcus	246.178	0.306787
Megasphaera	501.025	Allorhizobium-Neorhizobium-Pararhizobium-Rhizobium	17.4928	0.177078
Megasphaera	501.025	Aminobacter	31.5072	0.158536
Megasphaera	501.025	Arcanobacterium	66.9565	0.268492
Megasphaera	501.025	Bifidobacterium	289.301	0.143327
Megasphaera	501.025	Brevibacterium	81.8696	0.196352
Megasphaera	501.025	Brevundimonas	192.931	0.211711
Megasphaera	501.025	Burkholderia-Caballeronia-Paraburkholderia	243.746	0.23616
Megasphaera	501.025	Chryseobacterium	298.92	0.173058
Megasphaera	501.025	Delftia	12	0.19132
Megasphaera	501.025	Dialister	236.225	0.429892
Megasphaera	501.025	DNF00809	242.424	0.681789
Megasphaera	501.025	Elizabethkingia	15.9312	0.210117
Megasphaera	501.025	Enhydrobacter	106.083	0.230082
Megasphaera	501.025	Ezakiella	127.746	0.18687
Megasphaera	501.025	Finegoldia	53.6993	0.196931
Megasphaera	501.025	Fusobacterium	80.8877	0.240721
Megasphaera	501.025	Gemella	173.714	0.3643
Megasphaera	501.025	Granulicatella	323.46	0.152349
Megasphaera	501.025	Herbaspirillum	21.7645	0.300969
Megasphaera	501.025	Kocuria	11.1775	0.171491
Megasphaera	501.025	Lactococcus	60.721	0.197395
Megasphaera	501.025	Leifsonia	206.779	0.237045
Megasphaera	501.025	Microbacterium	28.1304	0.166767
Megasphaera	501.025	Mobiluncus	58.1014	0.225478
Megasphaera	501.025	Mycoplasma	252.518	0.274085
Megasphaera	501.025	Paenibacillus	53.8551	0.198515
Megasphaera	501.025	Paracoccus	64.8225	0.130457
Megasphaera	501.025	Parvimonas	278.826	0.55054
Megasphaera	501.025	Peptoniphilus	366.072	0.222155
Megasphaera	501.025	Phyllobacterium	134.859	0.239427
Megasphaera	501.025	Prevotella_6	77.9819	0.245865
Megasphaera	501.025	Proteus	322.935	0.152117
Megasphaera	501.025	Rikenellaceae_RC9_gut_group	16.7754	0.154794
Megasphaera	501.025	Shuttleworthia	167.504	0.146862
Megasphaera	501.025	Sphingobium	241.942	0.191964
Megasphaera	501.025	Sphingomonas	311.156	0.169616
Megasphaera	501.025	Streptomyces	11.2283	0.171644
Megasphaera	501.025	Tannerella	13.6123	0.162123
Megasphaera	501.025	uncultured_bacterium_f_Paracaedibacteraceae	21.1775	0.199947
Megasphaera	501.025	uncultured_bacterium_o_Saccharimonadales	335.424	0.332985
Megasphaera	501.025	Variovorax	140.348	0.194189
Megasphaera	501.025	W5053	34.0507	0.169942
Microbacterium	28.1304	Elizabethkingia	15.9312	0.102335
Microbacterium	28.1304	Kocuria	11.1775	0.199435
Micrococcus	968.018	[Eubacterium]_yurii_group	16.3804	0.154279
Micrococcus	968.018	Aerococcus	246.178	0.133066
Micrococcus	968.018	Bacteroides	94.8261	0.115762
Micrococcus	968.018	Brevibacterium	81.8696	0.181119
Micrococcus	968.018	Brevundimonas	192.931	0.194264
Micrococcus	968.018	Chryseobacterium	298.92	0.328617
Micrococcus	968.018	Dialister	236.225	0.200731
Micrococcus	968.018	DNF00809	242.424	0.25001
Micrococcus	968.018	Enhydrobacter	106.083	0.195119
Micrococcus	968.018	Gemella	173.714	0.164597
Micrococcus	968.018	Granulicatella	323.46	0.138525
Micrococcus	968.018	Kocuria	11.1775	0.204768
Micrococcus	968.018	Megasphaera	501.025	0.169396
Micrococcus	968.018	Morganella	36.4022	0.154387
Micrococcus	968.018	Mycoplasma	252.518	0.140106
Micrococcus	968.018	Ochrobactrum	718.377	0.11722
Micrococcus	968.018	Paenibacillus	53.8551	0.232365
Micrococcus	968.018	Paracoccus	64.8225	0.307958
Micrococcus	968.018	Parvimonas	278.826	0.177856
Micrococcus	968.018	Peptoniphilus	366.072	0.228435
Micrococcus	968.018	Phyllobacterium	134.859	0.260043
Micrococcus	968.018	Proteus	322.935	0.154268
Micrococcus	968.018	uncultured_bacterium_o_Saccharimonadales	335.424	0.108663
Mobiluncus	58.1014	Allorhizobium-Neorhizobium-Pararhizobium-Rhizobium	17.4928	0.193789
Mobiluncus	58.1014	Campylobacter	55.2283	0.213615
Mobiluncus	58.1014	Delftia	12	0.238151
Mobiluncus	58.1014	Elizabethkingia	15.9312	0.256654
Mobiluncus	58.1014	Herbaspirillum	21.7645	0.222767
Mobiluncus	58.1014	Microbacterium	28.1304	0.122712
Mobiluncus	58.1014	Moryella	42.3986	0.307022
Mobiluncus	58.1014	Rikenellaceae_RC9_gut_group	16.7754	0.206982
Morganella	36.4022	[Eubacterium]_yurii_group	16.3804	0.137671
Morganella	36.4022	Aminobacter	31.5072	0.188491
Morganella	36.4022	Microbacterium	28.1304	0.142481
Morganella	36.4022	Parabacteroides	28.8152	0.14308
Morganella	36.4022	Streptomyces	11.2283	0.136477
Morganella	36.4022	Tannerella	13.6123	0.126237
Morganella	36.4022	uncultured_bacterium_f_Paracaedibacteraceae	21.1775	0.158642
Moryella	42.3986	Allorhizobium-Neorhizobium-Pararhizobium-Rhizobium	17.4928	0.112011
Moryella	42.3986	Delftia	12	0.176704
Moryella	42.3986	W5053	34.0507	0.272331
Mycoplasma	252.518	Actinomyces	61.1377	0.128557
Mycoplasma	252.518	Aerococcus	246.178	0.233187
Mycoplasma	252.518	Allorhizobium-Neorhizobium-Pararhizobium-Rhizobium	17.4928	0.147131
Mycoplasma	252.518	Aminobacter	31.5072	0.201494
Mycoplasma	252.518	Arcanobacterium	66.9565	0.188769
Mycoplasma	252.518	Brevundimonas	192.931	0.134316
Mycoplasma	252.518	Burkholderia-Caballeronia-Paraburkholderia	243.746	0.146283
Mycoplasma	252.518	Delftia	12	0.113292
Mycoplasma	252.518	Dialister	236.225	0.204996
Mycoplasma	252.518	DNF00809	242.424	0.291083
Mycoplasma	252.518	Elizabethkingia	15.9312	0.18677
Mycoplasma	252.518	Gemella	173.714	0.359575
Mycoplasma	252.518	Herbaspirillum	21.7645	0.16248
Mycoplasma	252.518	Microbacterium	28.1304	0.161556
Mycoplasma	252.518	Parabacteroides	28.8152	0.167196
Mycoplasma	252.518	Paracoccus	64.8225	0.145438
Mycoplasma	252.518	Phyllobacterium	134.859	0.170211
Mycoplasma	252.518	Tannerella	13.6123	0.130408
Ochrobactrum	718.377	Achromobacter	483.514	0.504557
Ochrobactrum	718.377	Actinomyces	61.1377	0.144839
Ochrobactrum	718.377	Aerococcus	246.178	0.312048
Ochrobactrum	718.377	Allorhizobium-Neorhizobium-Pararhizobium-Rhizobium	17.4928	0.284197
Ochrobactrum	718.377	Anaerococcus	235.098	0.238554
Ochrobactrum	718.377	Arcanobacterium	66.9565	0.14086
Ochrobactrum	718.377	Bacteroides	94.8261	0.114164
Ochrobactrum	718.377	Brevibacterium	81.8696	0.365262
Ochrobactrum	718.377	Brevundimonas	192.931	0.322926
Ochrobactrum	718.377	Burkholderia-Caballeronia-Paraburkholderia	243.746	0.302665
Ochrobactrum	718.377	Delftia	12	0.51091
Ochrobactrum	718.377	Dialister	236.225	0.321105
Ochrobactrum	718.377	DNF00809	242.424	0.363798
Ochrobactrum	718.377	Elizabethkingia	15.9312	0.307173
Ochrobactrum	718.377	Enhydrobacter	106.083	0.232222
Ochrobactrum	718.377	Gemella	173.714	0.267889
Ochrobactrum	718.377	Herbaspirillum	21.7645	0.374012
Ochrobactrum	718.377	Leifsonia	206.779	0.163669
Ochrobactrum	718.377	Megasphaera	501.025	0.320179
Ochrobactrum	718.377	Microbacterium	28.1304	0.254861
Ochrobactrum	718.377	Mobiluncus	58.1014	0.129395
Ochrobactrum	718.377	Mycoplasma	252.518	0.179871
Ochrobactrum	718.377	Paracoccus	64.8225	0.165414
Ochrobactrum	718.377	Parvimonas	278.826	0.324501
Ochrobactrum	718.377	Peptoniphilus	366.072	0.218122
Ochrobactrum	718.377	Peptostreptococcus	83.058	0.114026
Ochrobactrum	718.377	Phyllobacterium	134.859	0.372741
Ochrobactrum	718.377	Porphyromonas	98.9601	0.11323
Ochrobactrum	718.377	Prevotella_6	77.9819	0.18656
Ochrobactrum	718.377	Pseudomonas	525.04	0.352134
Ochrobactrum	718.377	Shuttleworthia	167.504	0.127838
Ochrobactrum	718.377	Sphingobium	241.942	0.404031
Ochrobactrum	718.377	Sphingomonas	311.156	0.174149
Ochrobactrum	718.377	Stenotrophomonas	305.348	0.518961
Ochrobactrum	718.377	uncultured_bacterium_o_Saccharimonadales	335.424	0.126314
Ochrobactrum	718.377	Ureaplasma	346.199	0.105609
Ochrobactrum	718.377	Variovorax	140.348	0.149879
Paenibacillus	53.8551	[Eubacterium]_yurii_group	16.3804	0.159163
Paenibacillus	53.8551	Aminobacter	31.5072	0.136081
Paenibacillus	53.8551	Finegoldia	53.6993	0.152247
Paenibacillus	53.8551	Kocuria	11.1775	0.258751
Paenibacillus	53.8551	Microbacterium	28.1304	0.153153
Paenibacillus	53.8551	Parabacteroides	28.8152	0.179401
Paenibacillus	53.8551	Streptomyces	11.2283	0.145094
Paenibacillus	53.8551	uncultured_bacterium_f_Paracaedibacteraceae	21.1775	0.176703
Parabacteroides	28.8152	Kocuria	11.1775	0.225744
Parabacteroides	28.8152	Microbacterium	28.1304	0.118493
Parabacteroides	28.8152	Streptomyces	11.2283	0.137406
Parabacteroides	28.8152	uncultured_bacterium_f_Paracaedibacteraceae	21.1775	0.175712
Paracoccus	64.8225	[Eubacterium]_yurii_group	16.3804	0.154878
Paracoccus	64.8225	Lactococcus	60.721	0.148269
Paracoccus	64.8225	Microbacterium	28.1304	0.133173
Paracoccus	64.8225	Morganella	36.4022	0.159176
Paracoccus	64.8225	Paenibacillus	53.8551	0.316943
Paracoccus	64.8225	Parabacteroides	28.8152	0.186909
Paracoccus	64.8225	Tannerella	13.6123	0.148914
Paracoccus	64.8225	W5053	34.0507	0.109285
Parvimonas	278.826	Acidovorax	277.5	0.189824
Parvimonas	278.826	Actinomyces	61.1377	0.220279
Parvimonas	278.826	Aerococcus	246.178	0.202344
Parvimonas	278.826	Allorhizobium-Neorhizobium-Pararhizobium-Rhizobium	17.4928	0.210189
Parvimonas	278.826	Aminobacter	31.5072	0.214635
Parvimonas	278.826	Arcanobacterium	66.9565	0.286036
Parvimonas	278.826	Bacteroides	94.8261	0.201019
Parvimonas	278.826	Brevibacterium	81.8696	0.183904
Parvimonas	278.826	Brevundimonas	192.931	0.196923
Parvimonas	278.826	Burkholderia-Caballeronia-Paraburkholderia	243.746	0.219387
Parvimonas	278.826	Delftia	12	0.165516
Parvimonas	278.826	Dialister	236.225	0.371
Parvimonas	278.826	DNF00809	242.424	0.565766
Parvimonas	278.826	Elizabethkingia	15.9312	0.242865
Parvimonas	278.826	Enhydrobacter	106.083	0.266892
Parvimonas	278.826	Finegoldia	53.6993	0.156339
Parvimonas	278.826	Gemella	173.714	0.462974
Parvimonas	278.826	Herbaspirillum	21.7645	0.241143
Parvimonas	278.826	Kocuria	11.1775	0.248348
Parvimonas	278.826	Lactococcus	60.721	0.189582
Parvimonas	278.826	Leifsonia	206.779	0.152376
Parvimonas	278.826	Microbacterium	28.1304	0.207872
Parvimonas	278.826	Mobiluncus	58.1014	0.207146
Parvimonas	278.826	Mycoplasma	252.518	0.299264
Parvimonas	278.826	Paenibacillus	53.8551	0.216088
Parvimonas	278.826	Paracoccus	64.8225	0.176628
Parvimonas	278.826	Phyllobacterium	134.859	0.211653
Parvimonas	278.826	Shuttleworthia	167.504	0.122546
Parvimonas	278.826	Sphingobium	241.942	0.152874
Parvimonas	278.826	Streptomyces	11.2283	0.194885
Parvimonas	278.826	Variovorax	140.348	0.210388
Peptoniphilus	366.072	[Eubacterium]_yurii_group	16.3804	0.216717
Peptoniphilus	366.072	Acidovorax	277.5	0.203913
Peptoniphilus	366.072	Actinomyces	61.1377	0.365611
Peptoniphilus	366.072	Aerococcus	246.178	0.135623
Peptoniphilus	366.072	Allorhizobium-Neorhizobium-Pararhizobium-Rhizobium	17.4928	0.175095
Peptoniphilus	366.072	Aminobacter	31.5072	0.185086
Peptoniphilus	366.072	Anaerococcus	235.098	0.600975
Peptoniphilus	366.072	Arcanobacterium	66.9565	0.181718
Peptoniphilus	366.072	Brevundimonas	192.931	0.26956
Peptoniphilus	366.072	Burkholderia-Caballeronia-Paraburkholderia	243.746	0.25145
Peptoniphilus	366.072	Campylobacter	55.2283	0.255542
Peptoniphilus	366.072	Chlamydia	254.514	0.163467
Peptoniphilus	366.072	Chryseobacterium	298.92	0.260329
Peptoniphilus	366.072	Delftia	12	0.21214
Peptoniphilus	366.072	Dialister	236.225	0.604511
Peptoniphilus	366.072	DNF00809	242.424	0.280369
Peptoniphilus	366.072	Elizabethkingia	15.9312	0.261244
Peptoniphilus	366.072	Enhydrobacter	106.083	0.289069
Peptoniphilus	366.072	Ezakiella	127.746	0.33983
Peptoniphilus	366.072	Finegoldia	53.6993	0.422206
Peptoniphilus	366.072	Fusobacterium	80.8877	0.122305
Peptoniphilus	366.072	Gemella	173.714	0.200522
Peptoniphilus	366.072	Granulicatella	323.46	0.11396
Peptoniphilus	366.072	Herbaspirillum	21.7645	0.229846
Peptoniphilus	366.072	Kocuria	11.1775	0.263485
Peptoniphilus	366.072	Lactococcus	60.721	0.217265
Peptoniphilus	366.072	Leifsonia	206.779	0.260015
Peptoniphilus	366.072	Microbacterium	28.1304	0.228047
Peptoniphilus	366.072	Mobiluncus	58.1014	0.244657
Peptoniphilus	366.072	Morganella	36.4022	0.220381
Peptoniphilus	366.072	Moryella	42.3986	0.205487
Peptoniphilus	366.072	Mycoplasma	252.518	0.121324
Peptoniphilus	366.072	Paenibacillus	53.8551	0.276519
Peptoniphilus	366.072	Parabacteroides	28.8152	0.147558
Peptoniphilus	366.072	Paracoccus	64.8225	0.251106
Peptoniphilus	366.072	Parvimonas	278.826	0.247247
Peptoniphilus	366.072	Peptostreptococcus	83.058	0.251903
Peptoniphilus	366.072	Phyllobacterium	134.859	0.290451
Peptoniphilus	366.072	Porphyromonas	98.9601	0.437539
Peptoniphilus	366.072	Prevotella_6	77.9819	0.395118
Peptoniphilus	366.072	Proteus	322.935	0.224591
Peptoniphilus	366.072	Sphingobium	241.942	0.114915
Peptoniphilus	366.072	Sphingomonas	311.156	0.201259
Peptoniphilus	366.072	Streptomyces	11.2283	0.206886
Peptoniphilus	366.072	Tannerella	13.6123	0.294061
Peptoniphilus	366.072	uncultured_bacterium_f_Paracaedibacteraceae	21.1775	0.251338
Peptoniphilus	366.072	Ureaplasma	346.199	0.124713
Peptoniphilus	366.072	Variovorax	140.348	0.274741
Peptostreptococcus	83.058	Actinomyces	61.1377	0.135021
Peptostreptococcus	83.058	Brevibacterium	81.8696	0.109228
Peptostreptococcus	83.058	Delftia	12	0.122832
Peptostreptococcus	83.058	Finegoldia	53.6993	0.149255
Peptostreptococcus	83.058	Herbaspirillum	21.7645	0.13834
Peptostreptococcus	83.058	Lactococcus	60.721	0.165147
Peptostreptococcus	83.058	Microbacterium	28.1304	0.121987
Phyllobacterium	134.859	[Eubacterium]_yurii_group	16.3804	0.147439
Phyllobacterium	134.859	Brevibacterium	81.8696	0.138295
Phyllobacterium	134.859	Delftia	12	0.122803
Phyllobacterium	134.859	Enhydrobacter	106.083	0.243606
Phyllobacterium	134.859	Finegoldia	53.6993	0.162505
Phyllobacterium	134.859	Fusobacterium	80.8877	0.169445
Phyllobacterium	134.859	Herbaspirillum	21.7645	0.172259
Phyllobacterium	134.859	Kocuria	11.1775	0.141987
Phyllobacterium	134.859	Lactococcus	60.721	0.166896
Phyllobacterium	134.859	Microbacterium	28.1304	0.134341
Phyllobacterium	134.859	Mobiluncus	58.1014	0.154822
Phyllobacterium	134.859	Morganella	36.4022	0.184893
Phyllobacterium	134.859	Paenibacillus	53.8551	0.14111
Phyllobacterium	134.859	Paracoccus	64.8225	0.230535
Phyllobacterium	134.859	Porphyromonas	98.9601	0.237887
Phyllobacterium	134.859	Prevotella_6	77.9819	0.180636
Phyllobacterium	134.859	Tannerella	13.6123	0.163836
Phyllobacterium	134.859	uncultured_bacterium_f_Paracaedibacteraceae	21.1775	0.113875
Porphyromonas	98.9601	Actinomyces	61.1377	0.157169
Porphyromonas	98.9601	Allorhizobium-Neorhizobium-Pararhizobium-Rhizobium	17.4928	0.139501
Porphyromonas	98.9601	Aminobacter	31.5072	0.167356
Porphyromonas	98.9601	Brevibacterium	81.8696	0.154244
Porphyromonas	98.9601	Campylobacter	55.2283	0.38783
Porphyromonas	98.9601	Delftia	12	0.179769
Porphyromonas	98.9601	Elizabethkingia	15.9312	0.166441
Porphyromonas	98.9601	Finegoldia	53.6993	0.1431
Porphyromonas	98.9601	Herbaspirillum	21.7645	0.210927
Porphyromonas	98.9601	Microbacterium	28.1304	0.160406
Porphyromonas	98.9601	Mobiluncus	58.1014	0.303171
Porphyromonas	98.9601	Morganella	36.4022	0.156612
Porphyromonas	98.9601	Moryella	42.3986	0.356487
Porphyromonas	98.9601	Paracoccus	64.8225	0.144737
Porphyromonas	98.9601	Peptostreptococcus	83.058	0.190897
Porphyromonas	98.9601	Prevotella_6	77.9819	0.29734
Porphyromonas	98.9601	W5053	34.0507	0.248466
Prevotella	1259.26	[Eubacterium]_yurii_group	16.3804	0.240398
Prevotella	1259.26	Achromobacter	483.514	0.191435
Prevotella	1259.26	Acidovorax	277.5	0.176623
Prevotella	1259.26	Actinomyces	61.1377	0.349633
Prevotella	1259.26	Aerococcus	246.178	0.248658
Prevotella	1259.26	Allorhizobium-Neorhizobium-Pararhizobium-Rhizobium	17.4928	0.221465
Prevotella	1259.26	Aminobacter	31.5072	0.165177
Prevotella	1259.26	Anaerococcus	235.098	0.542536
Prevotella	1259.26	Arcanobacterium	66.9565	0.242253
Prevotella	1259.26	Brevibacterium	81.8696	0.282157
Prevotella	1259.26	Brevundimonas	192.931	0.309367
Prevotella	1259.26	Burkholderia-Caballeronia-Paraburkholderia	243.746	0.236751
Prevotella	1259.26	Campylobacter	55.2283	0.150195
Prevotella	1259.26	Chlamydia	254.514	0.177358
Prevotella	1259.26	Chryseobacterium	298.92	0.271825
Prevotella	1259.26	Citrobacter	541.094	0.16601
Prevotella	1259.26	Delftia	12	0.312122
Prevotella	1259.26	Dialister	236.225	0.750746
Prevotella	1259.26	DNF00809	242.424	0.548788
Prevotella	1259.26	Elizabethkingia	15.9312	0.287194
Prevotella	1259.26	Enhydrobacter	106.083	0.3368
Prevotella	1259.26	Ezakiella	127.746	0.133994
Prevotella	1259.26	Fastidiosipila	1121.72	0.538953
Prevotella	1259.26	Finegoldia	53.6993	0.241079
Prevotella	1259.26	Gemella	173.714	0.367839
Prevotella	1259.26	Granulicatella	323.46	0.163269
Prevotella	1259.26	Herbaspirillum	21.7645	0.279741
Prevotella	1259.26	Kocuria	11.1775	0.276996
Prevotella	1259.26	Lactococcus	60.721	0.259211
Prevotella	1259.26	Leifsonia	206.779	0.291556
Prevotella	1259.26	Massilia	451.004	0.154959
Prevotella	1259.26	Megasphaera	501.025	0.461079
Prevotella	1259.26	Microbacterium	28.1304	0.272018
Prevotella	1259.26	Micrococcus	968.018	0.184382
Prevotella	1259.26	Mobiluncus	58.1014	0.238623
Prevotella	1259.26	Morganella	36.4022	0.214053
Prevotella	1259.26	Mycoplasma	252.518	0.238828
Prevotella	1259.26	Ochrobactrum	718.377	0.33815
Prevotella	1259.26	Paenibacillus	53.8551	0.300655
Prevotella	1259.26	Parabacteroides	28.8152	0.193274
Prevotella	1259.26	Paracoccus	64.8225	0.275875
Prevotella	1259.26	Parvimonas	278.826	0.401513
Prevotella	1259.26	Peptoniphilus	366.072	0.616978
Prevotella	1259.26	Peptostreptococcus	83.058	0.326973
Prevotella	1259.26	Phyllobacterium	134.859	0.32545
Prevotella	1259.26	Porphyromonas	98.9601	0.299563
Prevotella	1259.26	Prevotella_6	77.9819	0.417374
Prevotella	1259.26	Proteus	322.935	0.207993
Prevotella	1259.26	Pseudomonas	525.04	0.229984
Prevotella	1259.26	Sphingobium	241.942	0.190703
Prevotella	1259.26	Sphingomonas	311.156	0.221798
Prevotella	1259.26	Stenotrophomonas	305.348	0.198632
Prevotella	1259.26	Streptomyces	11.2283	0.219026
Prevotella	1259.26	Tannerella	13.6123	0.249306
Prevotella	1259.26	uncultured_bacterium_f_Enterobacteriaceae	794.08	0.209127
Prevotella	1259.26	uncultured_bacterium_f_Paracaedibacteraceae	21.1775	0.203911
Prevotella	1259.26	Variovorax	140.348	0.295768
Prevotella	1259.26	W5053	34.0507	0.108667
Prevotella_6	77.9819	[Eubacterium]_yurii_group	16.3804	0.142279
Prevotella_6	77.9819	Allorhizobium-Neorhizobium-Pararhizobium-Rhizobium	17.4928	0.13293
Prevotella_6	77.9819	Aminobacter	31.5072	0.143844
Prevotella_6	77.9819	Campylobacter	55.2283	0.204352
Prevotella_6	77.9819	Delftia	12	0.265094
Prevotella_6	77.9819	Elizabethkingia	15.9312	0.215789
Prevotella_6	77.9819	Finegoldia	53.6993	0.132732
Prevotella_6	77.9819	Herbaspirillum	21.7645	0.170761
Prevotella_6	77.9819	Lactococcus	60.721	0.137387
Prevotella_6	77.9819	Microbacterium	28.1304	0.209486
Prevotella_6	77.9819	Mobiluncus	58.1014	0.345991
Prevotella_6	77.9819	Morganella	36.4022	0.138806
Prevotella_6	77.9819	Moryella	42.3986	0.270371
Prevotella_6	77.9819	Paracoccus	64.8225	0.146304
Prevotella_6	77.9819	Prevotella_7	36.5217	0.196876
Prevotella_6	77.9819	Rikenellaceae_RC9_gut_group	16.7754	0.111185
Prevotella_6	77.9819	Streptomyces	11.2283	0.169005
Prevotella_6	77.9819	uncultured_bacterium_f_Paracaedibacteraceae	21.1775	0.100831
Prevotella_7	36.5217	Elizabethkingia	15.9312	0.124609
Proteus	322.935	[Eubacterium]_yurii_group	16.3804	0.122517
Proteus	322.935	Actinomyces	61.1377	0.155507
Proteus	322.935	Aminobacter	31.5072	0.102455
Proteus	322.935	Anaerococcus	235.098	0.154635
Proteus	322.935	Arcanobacterium	66.9565	0.154705
Proteus	322.935	Chlamydia	254.514	0.149001
Proteus	322.935	Chryseobacterium	298.92	0.103136
Proteus	322.935	Dialister	236.225	0.207791
Proteus	322.935	DNF00809	242.424	0.157934
Proteus	322.935	Gemella	173.714	0.152873
Proteus	322.935	Kocuria	11.1775	0.161837
Proteus	322.935	Lactococcus	60.721	0.189513
Proteus	322.935	Morganella	36.4022	0.139266
Proteus	322.935	Paenibacillus	53.8551	0.19247
Proteus	322.935	Parabacteroides	28.8152	0.139194
Proteus	322.935	Parvimonas	278.826	0.177987
Proteus	322.935	Phyllobacterium	134.859	0.114187
Proteus	322.935	uncultured_bacterium_f_Paracaedibacteraceae	21.1775	0.179253
Proteus	322.935	Variovorax	140.348	0.149729
Proteus	322.935	W5053	34.0507	0.18465
Pseudomonas	525.04	Achromobacter	483.514	0.600856
Pseudomonas	525.04	Actinomyces	61.1377	0.211461
Pseudomonas	525.04	Aerococcus	246.178	0.209899
Pseudomonas	525.04	Allorhizobium-Neorhizobium-Pararhizobium-Rhizobium	17.4928	0.403284
Pseudomonas	525.04	Aminobacter	31.5072	0.110475
Pseudomonas	525.04	Anaerococcus	235.098	0.187028
Pseudomonas	525.04	Arcanobacterium	66.9565	0.170854
Pseudomonas	525.04	Bacteroides	94.8261	0.183552
Pseudomonas	525.04	Brevibacterium	81.8696	0.295745
Pseudomonas	525.04	Brevundimonas	192.931	0.315604
Pseudomonas	525.04	Burkholderia-Caballeronia-Paraburkholderia	243.746	0.321074
Pseudomonas	525.04	Delftia	12	0.538375
Pseudomonas	525.04	Dialister	236.225	0.219151
Pseudomonas	525.04	DNF00809	242.424	0.185856
Pseudomonas	525.04	Elizabethkingia	15.9312	0.495039
Pseudomonas	525.04	Gemella	173.714	0.166165
Pseudomonas	525.04	Herbaspirillum	21.7645	0.49119
Pseudomonas	525.04	Leifsonia	206.779	0.145569
Pseudomonas	525.04	Massilia	451.004	0.32905
Pseudomonas	525.04	Megasphaera	501.025	0.144432
Pseudomonas	525.04	Mobiluncus	58.1014	0.252938
Pseudomonas	525.04	Morganella	36.4022	0.113456
Pseudomonas	525.04	Moryella	42.3986	0.168229
Pseudomonas	525.04	Parvimonas	278.826	0.155266
Pseudomonas	525.04	Peptoniphilus	366.072	0.156845
Pseudomonas	525.04	Peptostreptococcus	83.058	0.135109
Pseudomonas	525.04	Porphyromonas	98.9601	0.156524
Pseudomonas	525.04	Prevotella_6	77.9819	0.241168
Pseudomonas	525.04	Prevotella_7	36.5217	0.119812
Pseudomonas	525.04	Rikenellaceae_RC9_gut_group	16.7754	0.118218
Pseudomonas	525.04	Sphingobium	241.942	0.523059
Pseudomonas	525.04	Sphingomonas	311.156	0.358156
Pseudomonas	525.04	Stenotrophomonas	305.348	0.594838
Pseudomonas	525.04	Variovorax	140.348	0.129716
Pseudomonas	525.04	W5053	34.0507	0.162715
Rikenellaceae_RC9_gut_group	16.7754	Delftia	12	0.107324
Shuttleworthia	167.504	Arcanobacterium	66.9565	0.101856
Shuttleworthia	167.504	Brevibacterium	81.8696	0.134946
Shuttleworthia	167.504	Delftia	12	0.135216
Shuttleworthia	167.504	Ezakiella	127.746	0.119043
Shuttleworthia	167.504	Finegoldia	53.6993	0.151959
Shuttleworthia	167.504	Microbacterium	28.1304	0.164856
Shuttleworthia	167.504	Mobiluncus	58.1014	0.142481
Shuttleworthia	167.504	Peptostreptococcus	83.058	0.141873
Shuttleworthia	167.504	Rikenellaceae_RC9_gut_group	16.7754	0.176274
Shuttleworthia	167.504	Streptomyces	11.2283	0.10762
Sneathia	2389.71	Fastidiosipila	1121.72	0.647786
Sneathia	2389.71	DNF00809	242.424	0.603891
Sneathia	2389.71	Megasphaera	501.025	0.585974
Sneathia	2389.71	Parvimonas	278.826	0.572174
Sneathia	2389.71	Dialister	236.225	0.550916
Sneathia	2389.71	Atopobium	1510.43	0.546507
Sneathia	2389.71	Gemella	173.714	0.545158
Sneathia	2389.71	Prevotella	1259.26	0.533337
Sneathia	2389.71	Mycoplasma	252.518	0.412871
Sneathia	2389.71	Ochrobactrum	718.377	0.382824
Sneathia	2389.71	Aerococcus	246.178	0.351739
Sneathia	2389.71	Enhydrobacter	106.083	0.320915
Sneathia	2389.71	Arcanobacterium	66.9565	0.302475
Sneathia	2389.71	Kocuria	11.1775	0.281895
Sneathia	2389.71	Peptoniphilus	366.072	0.274169
Sneathia	2389.71	Granulicatella	323.46	0.265226
Sneathia	2389.71	Elizabethkingia	15.9312	0.259141
Sneathia	2389.71	Paracoccus	64.8225	0.257013
Sneathia	2389.71	Phyllobacterium	134.859	0.246014
Sneathia	2389.71	Brevibacterium	81.8696	0.238751
Sneathia	2389.71	Microbacterium	28.1304	0.236701
Sneathia	2389.71	Micrococcus	968.018	0.234849
Sneathia	2389.71	Paenibacillus	53.8551	0.231928
Sneathia	2389.71	Herbaspirillum	21.7645	0.229749
Sneathia	2389.71	Proteus	322.935	0.226993
Sneathia	2389.71	W5053	34.0507	0.225949
Sneathia	2389.71	Leifsonia	206.779	0.22294
Sneathia	2389.71	Tannerella	13.6123	0.22097
Sneathia	2389.71	Brevundimonas	192.931	0.220608
Sneathia	2389.71	Streptomyces	11.2283	0.218189
Sneathia	2389.71	Chryseobacterium	298.92	0.217097
Sneathia	2389.71	Delftia	12	0.216456
Sneathia	2389.71	[Eubacterium]_yurii_group	16.3804	0.215211
Sneathia	2389.71	Allorhizobium-Neorhizobium-Pararhizobium-Rhizobium	17.4928	0.209899
Sneathia	2389.71	Klebsiella	1976.09	0.204454
Sneathia	2389.71	Lactococcus	60.721	0.202695
Sneathia	2389.71	Actinomyces	61.1377	0.201608
Sneathia	2389.71	Acidovorax	277.5	0.199789
Sneathia	2389.71	Burkholderia-Caballeronia-Paraburkholderia	243.746	0.197812
Sneathia	2389.71	Variovorax	140.348	0.193359
Sneathia	2389.71	uncultured_bacterium_o_Saccharimonadales	335.424	0.191098
Sneathia	2389.71	Corynebacterium_1	1560.09	0.187216
Sneathia	2389.71	Bacteroides	94.8261	0.183987
Sneathia	2389.71	Aminobacter	31.5072	0.177674
Sneathia	2389.71	Porphyromonas	98.9601	0.168192
Sneathia	2389.71	Sphingobium	241.942	0.16615
Sneathia	2389.71	Anaerococcus	235.098	0.163911
Sneathia	2389.71	Pseudomonas	525.04	0.157606
Sneathia	2389.71	uncultured_bacterium_f_Paracaedibacteraceae	21.1775	0.154229
Sneathia	2389.71	Chlamydia	254.514	0.152526
Sneathia	2389.71	Bifidobacterium	289.301	0.149976
Sneathia	2389.71	Peptostreptococcus	83.058	0.145858
Sneathia	2389.71	Morganella	36.4022	0.144654
Sneathia	2389.71	Citrobacter	541.094	0.135388
Sneathia	2389.71	Finegoldia	53.6993	0.133995
Sneathia	2389.71	Parabacteroides	28.8152	0.132836
Sneathia	2389.71	uncultured_bacterium_f_Enterobacteriaceae	794.08	0.132687
Sneathia	2389.71	Achromobacter	483.514	0.115293
Sphingobium	241.942	Actinomyces	61.1377	0.160612
Sphingobium	241.942	Allorhizobium-Neorhizobium-Pararhizobium-Rhizobium	17.4928	0.658615
Sphingobium	241.942	Anaerococcus	235.098	0.113442
Sphingobium	241.942	Brevibacterium	81.8696	0.176961
Sphingobium	241.942	Brevundimonas	192.931	0.186244
Sphingobium	241.942	Delftia	12	0.456085
Sphingobium	241.942	Dialister	236.225	0.147158
Sphingobium	241.942	Elizabethkingia	15.9312	0.61357
Sphingobium	241.942	Gemella	173.714	0.149859
Sphingobium	241.942	Herbaspirillum	21.7645	0.643699
Sphingobium	241.942	Leifsonia	206.779	0.118776
Sphingobium	241.942	Mobiluncus	58.1014	0.141138
Sphingobium	241.942	Prevotella_6	77.9819	0.109751
Sphingobium	241.942	Variovorax	140.348	0.17013
Sphingomonas	311.156	Actinomyces	61.1377	0.162604
Sphingomonas	311.156	Aerococcus	246.178	0.154143
Sphingomonas	311.156	Allorhizobium-Neorhizobium-Pararhizobium-Rhizobium	17.4928	0.174933
Sphingomonas	311.156	Anaerococcus	235.098	0.219022
Sphingomonas	311.156	Bacteroides	94.8261	0.102046
Sphingomonas	311.156	Brevibacterium	81.8696	0.344937
Sphingomonas	311.156	Brevundimonas	192.931	0.291398
Sphingomonas	311.156	Campylobacter	55.2283	0.144391
Sphingomonas	311.156	Delftia	12	0.328306
Sphingomonas	311.156	Dialister	236.225	0.212036
Sphingomonas	311.156	DNF00809	242.424	0.101992
Sphingomonas	311.156	Elizabethkingia	15.9312	0.256019
Sphingomonas	311.156	Herbaspirillum	21.7645	0.248446
Sphingomonas	311.156	Leifsonia	206.779	0.138029
Sphingomonas	311.156	Mobiluncus	58.1014	0.220518
Sphingomonas	311.156	Moryella	42.3986	0.171575
Sphingomonas	311.156	Parvimonas	278.826	0.12112
Sphingomonas	311.156	Peptostreptococcus	83.058	0.126265
Sphingomonas	311.156	Phyllobacterium	134.859	0.130621
Sphingomonas	311.156	Porphyromonas	98.9601	0.180659
Sphingomonas	311.156	Prevotella_6	77.9819	0.219888
Sphingomonas	311.156	Sphingobium	241.942	0.281398
Sphingomonas	311.156	Stenotrophomonas	305.348	0.342922
Staphylococcus	8942.84	[Eubacterium]_yurii_group	16.3804	0.112781
Staphylococcus	8942.84	Achromobacter	483.514	0.208368
Staphylococcus	8942.84	Allorhizobium-Neorhizobium-Pararhizobium-Rhizobium	17.4928	0.105261
Staphylococcus	8942.84	Aminobacter	31.5072	0.199291
Staphylococcus	8942.84	Atopobium	1510.43	0.130182
Staphylococcus	8942.84	Bosea	3123.29	0.263388
Staphylococcus	8942.84	Chryseobacterium	298.92	0.185173
Staphylococcus	8942.84	Corynebacterium_1	1560.09	0.199087
Staphylococcus	8942.84	Delftia	12	0.162591
Staphylococcus	8942.84	DNF00809	242.424	0.105896
Staphylococcus	8942.84	Elizabethkingia	15.9312	0.157681
Staphylococcus	8942.84	Enhydrobacter	106.083	0.126127
Staphylococcus	8942.84	Fastidiosipila	1121.72	0.13324
Staphylococcus	8942.84	Fusobacterium	80.8877	0.159338
Staphylococcus	8942.84	Gardnerella	4349.42	0.130273
Staphylococcus	8942.84	Granulicatella	323.46	0.181074
Staphylococcus	8942.84	Kocuria	11.1775	0.199166
Staphylococcus	8942.84	Lactococcus	60.721	0.119915
Staphylococcus	8942.84	Leifsonia	206.779	0.122616
Staphylococcus	8942.84	Megasphaera	501.025	0.132896
Staphylococcus	8942.84	Micrococcus	968.018	0.242037
Staphylococcus	8942.84	Morganella	36.4022	0.13873
Staphylococcus	8942.84	Moryella	42.3986	0.137648
Staphylococcus	8942.84	Mycoplasma	252.518	0.173107
Staphylococcus	8942.84	Paenibacillus	53.8551	0.169217
Staphylococcus	8942.84	Parabacteroides	28.8152	0.148307
Staphylococcus	8942.84	Phyllobacterium	134.859	0.115028
Staphylococcus	8942.84	Prevotella	1259.26	0.111809
Staphylococcus	8942.84	Pseudomonas	525.04	0.166858
Staphylococcus	8942.84	Sneathia	2389.71	0.152654
Staphylococcus	8942.84	Sphingobium	241.942	0.201536
Staphylococcus	8942.84	Stenotrophomonas	305.348	0.218052
Staphylococcus	8942.84	Streptomyces	11.2283	0.219311
Staphylococcus	8942.84	Tannerella	13.6123	0.164645
Stenotrophomonas	305.348	Actinomyces	61.1377	0.156334
Stenotrophomonas	305.348	Aerococcus	246.178	0.160135
Stenotrophomonas	305.348	Allorhizobium-Neorhizobium-Pararhizobium-Rhizobium	17.4928	0.586816
Stenotrophomonas	305.348	Anaerococcus	235.098	0.169351
Stenotrophomonas	305.348	Brevibacterium	81.8696	0.269272
Stenotrophomonas	305.348	Brevundimonas	192.931	0.280122
Stenotrophomonas	305.348	Burkholderia-Caballeronia-Paraburkholderia	243.746	0.353518
Stenotrophomonas	305.348	Campylobacter	55.2283	0.118424
Stenotrophomonas	305.348	Delftia	12	0.567386
Stenotrophomonas	305.348	Dialister	236.225	0.183901
Stenotrophomonas	305.348	DNF00809	242.424	0.154302
Stenotrophomonas	305.348	Elizabethkingia	15.9312	0.579263
Stenotrophomonas	305.348	Gemella	173.714	0.168531
Stenotrophomonas	305.348	Herbaspirillum	21.7645	0.61098
Stenotrophomonas	305.348	Microbacterium	28.1304	0.191838
Stenotrophomonas	305.348	Mobiluncus	58.1014	0.206179
Stenotrophomonas	305.348	Moryella	42.3986	0.134376
Stenotrophomonas	305.348	Phyllobacterium	134.859	0.116249
Stenotrophomonas	305.348	Porphyromonas	98.9601	0.140575
Stenotrophomonas	305.348	Prevotella_6	77.9819	0.161069
Stenotrophomonas	305.348	Sphingobium	241.942	0.720676
Stenotrophomonas	305.348	W5053	34.0507	0.147301
Streptococcus	3049.61	Anaerococcus	235.098	0.120189
Streptococcus	3049.61	Bacteroides	94.8261	0.135986
Streptococcus	3049.61	Bifidobacterium	289.301	0.209371
Streptococcus	3049.61	Corynebacterium_1	1560.09	0.171863
Streptococcus	3049.61	DNF00809	242.424	0.112612
Streptococcus	3049.61	Enhydrobacter	106.083	0.109513
Streptococcus	3049.61	Finegoldia	53.6993	0.217207
Streptococcus	3049.61	Gemella	173.714	0.132156
Streptococcus	3049.61	Granulicatella	323.46	0.16386
Streptococcus	3049.61	Sneathia	2389.71	0.13139
Streptococcus	3049.61	uncultured_bacterium_o_Saccharimonadales	335.424	0.11762
Streptococcus	3049.61	Ureaplasma	346.199	0.144001
Streptococcus	3049.61	W5053	34.0507	0.112942
Streptomyces	11.2283	Kocuria	11.1775	0.119358
Tannerella	13.6123	Kocuria	11.1775	0.195811
Tannerella	13.6123	Streptomyces	11.2283	0.158924
uncultured_bacterium_f_Enterobacteriaceae	794.08	[Eubacterium]_yurii_group	16.3804	0.129732
uncultured_bacterium_f_Enterobacteriaceae	794.08	Aerococcus	246.178	0.115442
uncultured_bacterium_f_Enterobacteriaceae	794.08	Anaerococcus	235.098	0.207052
uncultured_bacterium_f_Enterobacteriaceae	794.08	Chryseobacterium	298.92	0.124622
uncultured_bacterium_f_Enterobacteriaceae	794.08	Citrobacter	541.094	0.335525
uncultured_bacterium_f_Enterobacteriaceae	794.08	Dialister	236.225	0.207941
uncultured_bacterium_f_Enterobacteriaceae	794.08	Enhydrobacter	106.083	0.144867
uncultured_bacterium_f_Enterobacteriaceae	794.08	Finegoldia	53.6993	0.117983
uncultured_bacterium_f_Enterobacteriaceae	794.08	Kocuria	11.1775	0.137337
uncultured_bacterium_f_Enterobacteriaceae	794.08	Lactococcus	60.721	0.137796
uncultured_bacterium_f_Enterobacteriaceae	794.08	Leifsonia	206.779	0.172464
uncultured_bacterium_f_Enterobacteriaceae	794.08	Megasphaera	501.025	0.111845
uncultured_bacterium_f_Enterobacteriaceae	794.08	Paenibacillus	53.8551	0.154637
uncultured_bacterium_f_Enterobacteriaceae	794.08	Peptoniphilus	366.072	0.205678
uncultured_bacterium_f_Enterobacteriaceae	794.08	Porphyromonas	98.9601	0.102572
uncultured_bacterium_f_Enterobacteriaceae	794.08	Proteus	322.935	0.128295
uncultured_bacterium_f_Enterobacteriaceae	794.08	Streptomyces	11.2283	0.154587
uncultured_bacterium_f_Enterobacteriaceae	794.08	uncultured_bacterium_f_Paracaedibacteraceae	21.1775	0.137131
uncultured_bacterium_f_Enterobacteriaceae	794.08	W5053	34.0507	0.104355
uncultured_bacterium_f_Paracaedibacteraceae	21.1775	Kocuria	11.1775	0.112669
uncultured_bacterium_f_Paracaedibacteraceae	21.1775	Streptomyces	11.2283	0.146025
uncultured_bacterium_f_Paracaedibacteraceae	21.1775	Tannerella	13.6123	0.126756
uncultured_bacterium_o_Saccharimonadales	335.424	[Eubacterium]_yurii_group	16.3804	0.116297
uncultured_bacterium_o_Saccharimonadales	335.424	Aerococcus	246.178	0.121557
uncultured_bacterium_o_Saccharimonadales	335.424	Arcanobacterium	66.9565	0.199054
uncultured_bacterium_o_Saccharimonadales	335.424	Brevundimonas	192.931	0.136023
uncultured_bacterium_o_Saccharimonadales	335.424	DNF00809	242.424	0.263665
uncultured_bacterium_o_Saccharimonadales	335.424	Ezakiella	127.746	0.110859
uncultured_bacterium_o_Saccharimonadales	335.424	Finegoldia	53.6993	0.190779
uncultured_bacterium_o_Saccharimonadales	335.424	Fusobacterium	80.8877	0.103077
uncultured_bacterium_o_Saccharimonadales	335.424	Granulicatella	323.46	0.115497
uncultured_bacterium_o_Saccharimonadales	335.424	Microbacterium	28.1304	0.144661
uncultured_bacterium_o_Saccharimonadales	335.424	Parvimonas	278.826	0.22093
uncultured_bacterium_o_Saccharimonadales	335.424	Phyllobacterium	134.859	0.131303
uncultured_bacterium_o_Saccharimonadales	335.424	Prevotella_6	77.9819	0.168342
uncultured_bacterium_o_Saccharimonadales	335.424	Prevotella_7	36.5217	0.134193
uncultured_bacterium_o_Saccharimonadales	335.424	Rikenellaceae_RC9_gut_group	16.7754	0.224096
uncultured_bacterium_o_Saccharimonadales	335.424	Shuttleworthia	167.504	0.179935
uncultured_bacterium_o_Saccharimonadales	335.424	Variovorax	140.348	0.101991
uncultured_bacterium_o_Saccharimonadales	335.424	Veillonella	104.685	0.110341
Ureaplasma	346.199	Aerococcus	246.178	0.139996
Ureaplasma	346.199	Anaerococcus	235.098	0.134198
Ureaplasma	346.199	Campylobacter	55.2283	0.154628
Ureaplasma	346.199	Moryella	42.3986	0.137763
Ureaplasma	346.199	Mycoplasma	252.518	0.123945
Ureaplasma	346.199	Veillonella	104.685	0.184562
Variovorax	140.348	[Eubacterium]_yurii_group	16.3804	0.137317
Variovorax	140.348	Aminobacter	31.5072	0.116802
Variovorax	140.348	Delftia	12	0.185703
Variovorax	140.348	Elizabethkingia	15.9312	0.148824
Variovorax	140.348	Enhydrobacter	106.083	0.183591
Variovorax	140.348	Ezakiella	127.746	0.116908
Variovorax	140.348	Herbaspirillum	21.7645	0.140456
Variovorax	140.348	Kocuria	11.1775	0.147275
Variovorax	140.348	Lactococcus	60.721	0.131161
Variovorax	140.348	Microbacterium	28.1304	0.171113
Variovorax	140.348	Paenibacillus	53.8551	0.176761
Variovorax	140.348	Paracoccus	64.8225	0.113726
Variovorax	140.348	Phyllobacterium	134.859	0.140388
Variovorax	140.348	Porphyromonas	98.9601	0.151354
Variovorax	140.348	Prevotella_6	77.9819	0.142023
Variovorax	140.348	Prevotella_7	36.5217	0.104277
Variovorax	140.348	Streptomyces	11.2283	0.159753
Veillonella	104.685	Peptostreptococcus	83.058	0.129746
Veillonella	104.685	W5053	34.0507	0.101821
W5053	34.0507	[Eubacterium]_yurii_group	16.3804	0.177856
W5053	34.0507	Delftia	12	0.155434
W5053	34.0507	Elizabethkingia	15.9312	0.130196
W5053	34.0507	Parabacteroides	28.8152	0.111548
W5053	34.0507	Tannerella	13.6123	0.245663
